# Supplementary material for: Identification of high lead exposure locations in Ohio at the census tract scale using a generalizable geospatial hotspot approach
Source: J Expo Sci Environ Epidemiol. 2024 Apr 4;34(4):718–26. doi: 10.1038/s41370-024-00666-x (PMC11303242; doi:10.1038/s41370-024-00666-x)
Supplement: Supplementary file 2 — Supplementary Figures 1,2 Data [file 41370_2024_666_MOESM2_ESM.xlsx]

## Sheet: Exceedance_Rate_EBLLs_3.5_ugdL
OBJECTID *	rate1	GiZScore	GiPValue	Gi_Bin	GEOID	total_pop_05	Top20		Key Field Descriptions
1	6.1202	-1.31146	0.189704	0	39101010500	300	0		rate1 = exceedance rate of elevated blood lead levels (EBLLs) for children <6 years old (2014-2016; ≥3.5 µg/dL)
2	11.2155	-0.011429	0.990881	0	39101000800	225	0		Gi_Bin = the confidence level bin of significant or insignificant hot and cold spots. Features in the +/-3 bins reflect statistical significance with a 99 percent confidence level; features in the +/-2 bins reflect a 95 percent confidence level; features in the +/-1 bins reflect a 90 percent confidence level; and the clustering for features in bin 0 is not statistically significant. For more info…
3	2.5926	-0.283368	0.776895	0	39101000700	188	0		GEOID = census tract identification number (based on Census 2010 boundaries and identification numbers)
4	14.3625	0.229664	0.818353	0	39101000502	225	1		total_pop_05 = total number of children 0 to 5 years old (i.e., <6) based on Census 2010 data
5	11.2369	0.291337	0.770794	0	39101000501	252	0		Top20 = binary field for top 20 percentile, 80th-100th, results (1=yes in top 20, 0=not in top 20)
6	10.3196	0.567193	0.570583	0	39101000100	116	0
7	3.8833	-1.32774	0.184265	0	39101001100	220	0
8	1.1111	-1.53287	0.125308	0	39101001000	153	0		Notes:
9	7.3281	-0.310612	0.756096	0	39101000900	560	0		1. Query Gi_Bin to >1 for Getis-Ord Gi* hotspot calculations and mapping purposes
10	1.9608	-0.68141	0.495612	0	39101000600	264	0		2. An analytical subset of these data are shown in Figure 1 left panel and Figure 2 panel D
11	6.6661	-0.478947	0.631977	0	39101000400	289	0
12	8.4615	-0.344722	0.730303	0	39101000300	215	0
13	12.0741	0.007915	0.993685	0	39101000200	346	1
14	2.56	-1.52903	0.126258	0	39101010400	260	0
15	0.5848	-1.45752	0.144974	0	39101010100	340	0
16	3.4202	-1.00071	0.316967	0	39101010300	340	0
17	2.4618	-0.457687	0.647177	0	39101010201	328	0
18	11.3276	-0.506444	0.612545	0	39157022001	272	0
19	4.9035	0.230429	0.817759	0	39157022002	354	0
20	3.981	-0.8815	0.378047	0	39157020300	237	0
21	9.0519	-0.094266	0.924898	0	39157021600	320	0
22	1.5873	-0.700054	0.483894	0	39157021200	224	0
23	4.1872	-0.715172	0.474503	0	39157021000	284	0
24	1.2623	-0.939784	0.347328	0	39157020100	392	0
25	11.8683	-0.462415	0.643784	0	39157020800	496	1
26	4.9758	-0.914911	0.360239	0	39157020400	362	0
27	4.4864	-0.275793	0.782707	0	39157021100	178	0
28	8.2128	-0.346928	0.728645	0	39157020900	268	0
29	6.5771	-0.428328	0.668412	0	39157020700	479	0
30	4.0029	-0.200189	0.841332	0	39157020600	326	0
31	8.3589	-1.19129	0.233539	0	39157020500	475	0
32	9.2705	-1.01877	0.308311	0	39157020200	237	0
33	8.0808	0.276139	0.782442	0	39157021900	192	0
34	11.3186	-0.13594	0.891868	0	39157021800	218	0
35	2.2081	-0.442291	0.658279	0	39157021500	502	0
36	7.107	-0.877105	0.38043	0	39157021700	389	0
37	4.1111	-0.49942	0.617484	0	39157021400	183	0
38	7.9809	-0.863477	0.387876	0	39157021300	457	0
39	7.9017	-1.10845	0.267667	0	39063000900	395	0
40	3.4022	-1.31234	0.189407	0	39063000800	337	0
41	1.8576	-1.2992	0.193876	0	39063000700	449	0
42	3.2258	-0.949135	0.342552	0	39025041101	239	0
43	2.0742	-1.9629	0.049658	-2	39025040203	457	0
44	3.0237	-1.115	0.26485	0	39025041404	398	0
45	4.1288	-1.3644	0.172441	0	39063000600	624	0
46	1.8783	-1.60616	0.108239	0	39063001300	374	0
47	3.4392	-1.32537	0.185047	0	39063001100	293	0
48	5.3403	-1.93152	0.053418	-1	39025041403	398	0
49	1.3759	-1.28457	0.198943	0	39025041303	472	0
50	3.0737	-1.88901	0.058891	-1	39025041200	745	0
51	4.1514	-1.71596	0.08617	-1	39025041900	349	0
52	3.3052	-0.724505	0.468756	0	39025041800	338	0
53	4.0482	-1.25642	0.208962	0	39063001000	525	0
54	9.2453	0.490815	0.623558	0	39063000100	275	0
55	9.0829	-0.059463	0.952584	0	39063001200	414	0
56	2.2642	-1.24799	0.212036	0	39063000500	471	0
57	3.686	-1.12186	0.261921	0	39025041600	412	0
58	2.1164	-1.2536	0.209988	0	39025041701	404	0
59	5.3324	-1.09408	0.27392	0	39025041501	360	0
60	3.0025	-1.9877	0.046845	-2	39025040702	407	0
61	4.2947	-1.19948	0.230341	0	39025040701	488	0
62	3.632	-1.45264	0.146323	0	39025040600	541	0
63	6.1855	-1.57653	0.114904	0	39025040500	312	0
64	4.6992	-1.37595	0.168837	0	39025040401	270	0
65	0	-1.72696	0.084174	-1	39025040202	128	0
66	1.4461	-1.86126	0.062707	-1	39025040204	687	0
67	3.3497	-1.63636	0.101765	0	39025040102	174	0
68	4.4654	-2.08023	0.037505	-2	39025040101	350	0
69	5.9739	-0.844225	0.398544	0	39063000400	516	0
70	1.6871	-0.97169	0.331205	0	39063000300	603	0
71	3.0556	-0.71901	0.472135	0	39063000200	362	0
72	1.6667	-1.33657	0.181363	0	39025040403	297	0
73	9.1077	-0.874143	0.382041	0	39025040301	283	0
74	3.2956	-1.07398	0.282831	0	39025042000	501	0
75	6.2374	-1.09924	0.271664	0	39025041702	211	0
76	2.5839	-1.53648	0.124422	0	39025041102	678	0
77	1.4064	-1.44337	0.148916	0	39025041103	916	0
78	4.5144	-2.1466	0.031825	-2	39025041000	614	0
79	4.6402	-1.3916	0.164045	0	39025040900	464	0
80	0.5464	-1.75098	0.079949	-1	39025040800	388	0
81	3.3937	-1.12155	0.262055	0	39025041305	355	0
82	4.2534	-1.66247	0.096418	-1	39025041306	305	0
83	2.5122	-1.15421	0.248412	0	39025041405	516	0
84	4.3651	-1.64736	0.099484	-1	39025041406	455	0
85	6.5211	-0.957897	0.338115	0	39071954500	375	0
86	3.4795	-1.48981	0.136275	0	39071954900	278	0
87	4.3147	-1.34803	0.177648	0	39071954800	397	0
88	3.3819	-1.19119	0.233578	0	39071954600	493	0
89	4.0507	-0.732105	0.464104	0	39071954400	392	0
90	5.1344	-1.34437	0.17883	0	39071954700	465	0
91	1.1123	-2.02497	0.042871	-2	39071955200	356	0
92	3.1258	-1.84388	0.065201	-1	39071955100	437	0
93	2.3362	-1.31511	0.188472	0	39071955000	324	0
94	1.5152	-1.23516	0.216771	0	39025040405	185	0
95	3.8462	-1.38613	0.165709	0	39025040302	251	0
96	0.9259	-1.72893	0.083821	-1	39025040303	712	0
97	2.0251	-1.93314	0.053219	-1	39025041307	356	0
98	1.7069	-1.55657	0.119574	0	39025041502	765	0
99	5	-1.11572	0.264541	0	39007000802	403	0
100	7.2711	-0.345987	0.729353	0	39007001102	427	0
101	4.3771	-0.525941	0.598929	0	39007001302	288	0
102	3.4226	0.366842	0.713737	0	39007000400	125	0
103	7.7683	0.073598	0.94133	0	39007000101	196	0
104	6.7102	-1.19822	0.230831	0	39007001400	892	0
105	7.9535	1.01678	0.309257	0	39007000500	334	0
106	4.1828	-0.236335	0.813173	0	39007000602	262	0
107	17.2618	0.969144	0.332473	0	39007000701	336	1
108	16.4465	0.288137	0.773242	0	39007000601	238	1
109	33.6412	3.67076	0.000242	3	39029951800	287	1
110	7.0747	-0.399388	0.689608	0	39029950700	437	0
111	15.712	-0.039062	0.968841	0	39029950600	340	1
112	11.7918	0.057841	0.953875	0	39029950500	385	1
113	10.4569	-0.287875	0.773442	0	39029951500	326	0
114	10.6019	3.14971	0.001634	3	39029951700	301	0
115	8.4904	-0.549541	0.582634	0	39029950300	329	0
116	5.9666	-0.506535	0.612481	0	39029950200	279	0
117	2.5519	-0.343084	0.731535	0	39029950100	365	0
118	10.6844	0.955447	0.339352	0	39029951600	360	0
119	11.5885	-0.01319	0.989476	0	39029950400	273	1
120	14.375	3.43284	0.000597	3	39029952400	236	1
121	29.0342	5.22409	0	3	39029952300	307	1
122	32.7609	5.43994	0	3	39029952200	169	1
123	3.5748	0.397881	0.690718	0	39007000603	357	0
124	10.0013	1.48216	0.138297	0	39007000703	445	0
125	5.1282	-0.332686	0.739371	0	39007000300	141	0
126	17.0108	0.633707	0.526272	0	39007000704	327	1
127	42.9639	5.75934	0	3	39029952100	124	1
128	14.3034	4.26788	2e-05	3	39029952000	177	1
129	24.0206	4.78535	2e-06	3	39029951900	320	1
130	6.5489	1.31718	0.187778	0	39029951400	346	0
131	22.3493	2.92277	0.003469	3	39029951300	240	1
132	13.6007	1.806	0.070918	1	39029951200	360	1
133	18.1002	1.73506	0.082731	1	39029951100	329	1
134	9.2125	0.426981	0.669393	0	39029951000	405	0
135	6.5028	0.575301	0.565088	0	39029950900	215	0
136	0.6803	-0.250631	0.802099	0	39029950800	303	0
137	17.7103	0.714069	0.475185	0	39007000103	293	1
138	3.1788	-0.71128	0.47691	0	39007000200	282	0
139	3.8948	-0.299559	0.764514	0	39007001200	487	0
140	4.8753	-1.29846	0.19413	0	39007000900	300	0
141	8.0699	0.714069	0.475185	0	39007000102	222	0
142	6.4807	-0.895505	0.370517	0	39115969100	282	0
143	3.8895	-0.840424	0.400671	0	39115969000	272	0
144	7.7073	-0.526137	0.598793	0	39115968900	305	0
145	4.8773	-0.650798	0.515177	0	39115968800	207	0
146	7.1138	-0.451452	0.651664	0	39007001301	282	0
147	7.4074	-0.334247	0.738194	0	39007001101	132	0
148	7.6783	-0.852427	0.393977	0	39007001001	337	0
149	0	-0.849903	0.395379	0	39007001002	245	0
150	0	-0.703094	0.481997	0	39135400100	258	0
151	6.5406	-1.12576	0.260268	0	39135420100	337	0
152	3.7481	-0.72931	0.465812	0	39135480100	261	0
153	1.9608	-0.998919	0.317834	0	39135450100	133	0
154	11.1905	-0.673982	0.500323	0	39135460100	193	0
155	21.2822	4.90123	1e-06	3	39023003400	385	1
156	10.8101	0.689373	0.490589	0	39023003700	358	0
157	1.2398	-0.943363	0.345495	0	39023002606	435	0
158	6.0399	-1.40125	0.161141	0	39023002605	243	0
159	5.4625	-0.729497	0.465698	0	39023002403	296	0
160	3.125	-0.618004	0.536573	0	39023002501	60	0
161	5.6645	-0.46479	0.642082	0	39023002404	158	0
162	12.2582	1.01077	0.312125	0	39023002100	117	1
163	26.2118	4.89413	1e-06	3	39023000200	177	1
164	14.0314	2.89017	0.00385	3	39023000600	379	1
165	12.6852	1.88304	0.059695	1	39023001102	200	1
166	30.5558	3.84482	0.000121	3	39023001101	153	1
167	27.6939	3.26918	0.001079	3	39023000901	300	1
168	27.9653	4.82732	1e-06	3	39023000300	167	1
169	7.3504	0.658532	0.510196	0	39023001000	132	0
170	1.4017	-1.24726	0.212302	0	39023002901	336	0
171	4.5455	0.042567	0.966046	0	39023002000	148	0
172	1.7193	-0.341842	0.73247	0	39023002502	170	0
173	2.6667	-2.09552	0.036124	-2	39023003001	134	0
174	5.8579	0.33103	0.740622	0	39023001700	259	0
175	30.119	2.41433	0.015764	2	39023000700	81	1
176	10.7625	3.40156	0.00067	3	39023000902	133	0
177	9.2493	-0.43119	0.66633	0	39023003302	188	0
178	0.4505	0.373742	0.708596	0	39023001600	281	0
179	22.0982	2.08433	0.03713	2	39023000500	204	1
180	5.1834	0.806884	0.419733	0	39023001400	277	0
181	1.9657	-0.892994	0.37186	0	39023002301	219	0
182	2.5274	-0.249513	0.802964	0	39023002701	268	0
183	7.1225	-1.89025	0.058725	-1	39023002800	279	0
184	14.8602	3.65249	0.00026	3	39023001200	556	1
185	6.6291	1.18938	0.23429	0	39105964600	211	0
186	20	1.56384	0.117855	0	39105964400	240	1
187	6.2427	0.307005	0.75884	0	39105964300	422	0
188	21.0118	1.99964	0.045539	2	39105964500	236	1
189	12.5447	1.29675	0.194718	0	39105964100	264	1
190	15.1451	1.5755	0.115141	0	39105964200	314	1
191	0	-1.58995	0.111847	0	39023003102	103	0
192	0.8547	-1.16142	0.24547	0	39023003002	166	0
193	11.1701	1.34054	0.180071	0	39023001500	394	0
194	4.6159	-1.03532	0.300518	0	39023002702	247	0
195	12.4814	1.81021	0.070263	1	39023001300	355	1
196	8.1067	0.174564	0.861422	0	39023002200	214	0
197	0	-1.34281	0.179333	0	39023003101	178	0
198	9.4997	-1.03968	0.298488	0	39023002602	218	0
199	6.1084	-0.195373	0.845101	0	39023002601	240	0
200	6.9814	-0.39683	0.691493	0	39135455002	464	0
201	9.0941	-0.61151	0.540862	0	39135455001	223	0
202	24.551	3.27084	0.001072	3	39023000400	223	1
203	2.2614	-1.61511	0.106288	0	39023002902	312	0
204	6.561	1.41267	0.157753	0	39023001900	232	0
205	7.348	-0.722907	0.469737	0	39135470102	372	0
206	2.8917	-0.377939	0.705476	0	39135470101	273	0
207	2.2989	-0.537843	0.590686	0	39023003200	180	0
208	5.3311	-0.637314	0.52392	0	39023003301	220	0
209	3.5998	-1.20266	0.229108	0	39135430100	203	0
210	7.6923	-0.894217	0.371206	0	39135410100	169	0
211	2.4797	-1.14025	0.254183	0	39135440100	276	0
212	1.8629	-1.77295	0.076237	-1	39103408201	467	0
213	9.3119	0.235754	0.813624	0	39143961100	294	0
214	10.0641	-0.401919	0.687743	0	39143961000	311	0
215	7.5863	0.038859	0.969003	0	39143962000	529	0
216	11.3907	-0.606399	0.54425	0	39103408001	227	0
217	10.0962	-0.305903	0.759679	0	39103408003	136	0
218	1.4869	-1.83356	0.06672	-1	39103408202	454	0
219	9.2079	0.408747	0.682725	0	39143961600	251	0
220	11.1466	0.465487	0.641583	0	39143961500	383	0
221	16.0825	0.249864	0.802692	0	39143961400	296	1
222	5.86	0.065032	0.948149	0	39143960900	195	0
223	9.4962	-0.42901	0.667916	0	39143960800	234	0
224	1.3333	-1.51569	0.129597	0	39103403002	205	0
225	1.6667	-1.48777	0.136811	0	39103412000	192	0
226	0.565	-1.60369	0.108782	0	39103417300	324	0
227	1.4183	-1.96406	0.049524	-2	39103417200	601	0
228	9.5701	-0.448886	0.653514	0	39143962200	344	0
229	5.7071	-0.663328	0.50712	0	39143962100	320	0
230	9.2735	-0.533694	0.593553	0	39143961900	243	0
231	4.4024	0.169569	0.865349	0	39143961800	417	0
232	3.4898	-1.78378	0.074459	-1	39103417100	434	0
233	2.394	-1.78296	0.074593	-1	39103417000	620	0
234	1.677	-2.05572	0.039809	-2	39103406000	321	0
235	1.5152	-2.45503	0.014087	-2	39103407000	522	0
236	0	-2.04317	0.041036	-2	39103404000	232	0
237	5.0183	-0.8843	0.376534	0	39103408100	693	0
238	0.3472	-1.89136	0.058576	-1	39103408302	987	0
239	0	-1.62328	0.104529	0	39103408301	261	0
240	1.6667	-1.50304	0.13283	0	39103402000	259	0
241	5.5419	0.35719	0.720949	0	39143961700	264	0
242	10.2564	-1.01177	0.311647	0	39103403001	174	0
243	1.0417	-1.64242	0.100503	0	39103409002	274	0
244	5.071	-0.462996	0.643367	0	39103410000	384	0
245	5.7053	0.348956	0.727123	0	39143961300	308	0
246	9.1452	-0.062073	0.950505	0	39143961200	237	0
247	3.1119	-2.4278	0.015191	-2	39103400100	474	0
248	25.7577	1.26319	0.206522	0	39103411002	208	1
249	9.7285	0.038851	0.969009	0	39125960300	359	0
250	9.5238	-0.869701	0.384464	0	39125960100	235	0
251	4.3651	-0.418615	0.675497	0	39103411001	84	0
252	5.9514	-1.99913	0.045594	-2	39103413000	293	0
253	4.8049	-0.039334	0.968624	0	39125960400	370	0
254	7.5163	-0.352866	0.724189	0	39125960200	319	0
255	7.0135	-0.427644	0.66891	0	39125960500	332	0
256	3.8126	-1.95882	0.050134	-1	39103405000	260	0
257	7.2917	-1.11526	0.264741	0	39103409001	115	0
258	4.3011	-2.14857	0.031668	-2	39103416400	234	0
259	3.0303	-1.82282	0.06833	-1	39103416300	182	0
260	4.8044	-2.3212	0.020276	-2	39103416200	319	0
261	4.3045	-1.48724	0.136952	0	39103416100	335	0
262	1.7677	-2.06292	0.03912	-2	39103416000	396	0
263	0	-2.11051	0.034815	-2	39103415800	667	0
264	0	-1.79897	0.072023	-1	39103415400	288	0
265	0.7752	-1.9824	0.047434	-2	39103415300	312	0
266	1.1111	-1.73916	0.082008	-1	39103415200	316	0
267	0	-2.11818	0.03416	-2	39103415100	284	0
268	8.3025	-0.079763	0.936426	0	39047926300	299	0
269	6.5067	-0.183262	0.854592	0	39047926200	350	0
270	7.8985	-0.198273	0.842832	0	39047926100	549	0
271	8.3465	-0.25839	0.796106	0	39047926000	301	0
272	5.4886	-0.497828	0.618605	0	39047925800	320	0
273	5.9687	-0.57287	0.566733	0	39047925900	287	0
274	6.9951	-0.678603	0.49739	0	39047926400	347	0
275	3.4041	-1.61004	0.107389	0	39015951201	293	0
276	1.3421	-1.60183	0.109193	0	39015951202	410	0
277	1.4419	-1.37111	0.170341	0	39015951800	436	0
278	8.1646	-1.39545	0.16288	0	39015951700	162	0
279	2.89	-1.81747	0.069145	-1	39015951400	349	0
280	0.4386	-1.74099	0.081686	-1	39015951900	435	0
281	0.5753	-1.87026	0.061448	-1	39015951300	726	0
282	0	-1.34272	0.179362	0	39015951600	231	0
283	1.6524	-2.05533	0.039847	-2	39015951500	378	0
284	9.8473	-1.28013	0.2005	0	39051040400	352	0
285	0	-1.20083	0.229816	0	39051040300	284	0
286	0.9524	-1.65906	0.097103	-1	39051040500	378	0
287	1.8787	-1.00949	0.312739	0	39051040900	365	0
288	3.0877	-1.07692	0.281517	0	39117965100	411	0
289	5.6508	-1.15511	0.248044	0	39117965200	556	0
290	3.3433	-1.37564	0.168934	0	39117965000	278	0
291	6.9094	-1.2162	0.223908	0	39117965300	516	0
292	4.6728	-1.02035	0.307561	0	39117965500	463	0
293	3.3126	-0.632042	0.527359	0	39149971500	468	0
294	3.4009	-0.297848	0.765819	0	39149971400	339	0
295	5.5316	-0.782119	0.434144	0	39149971600	446	0
296	5.2707	-1.08386	0.278426	0	39051040200	347	0
297	3.8874	-1.45862	0.14467	0	39051040800	342	0
298	3.4167	-1.16331	0.244706	0	39051040700	747	0
299	2.9644	-1.35177	0.17645	0	39051040600	268	0
300	0	-1.14711	0.251335	0	39051040100	221	0
301	4.7803	-0.960408	0.33685	0	39117965400	485	0
302	16.757	0.522222	0.601516	0	39149972000	470	1
303	9.9379	1.02933	0.303323	0	39149972300	460	0
304	5.8637	1.76731	0.077177	1	39149972200	496	0
305	8.0943	0.468494	0.639431	0	39149972100	399	0
306	7.787	0.517501	0.604806	0	39149971900	275	0
307	10.2046	0.575222	0.565141	0	39149971800	622	0
308	6.8188	-0.404842	0.685594	0	39149971700	293	0
309	8.0179	-1.33814	0.180851	0	39085201400	228	0
310	4.796	-1.56422	0.117767	0	39085201100	268	0
311	4.1667	-1.29828	0.194192	0	39085205400	110	0
312	0.8772	-1.95955	0.050048	-1	39085204900	426	0
313	1.9189	-1.50331	0.132759	0	39085204800	429	0
314	0	-1.75063	0.08001	-1	39085201900	151	0
315	1.1905	-1.31456	0.188657	0	39085201800	222	0
316	16.3124	0.141998	0.887082	0	39043041400	122	1
317	9.5238	0.954416	0.339873	0	39043041300	303	0
318	14.3308	1.39755	0.162248	0	39043041200	263	1
319	10.1816	0.549995	0.582323	0	39043040700	309	0
320	15.2735	1.44883	0.147387	0	39043041100	447	1
321	3.7066	-1.88103	0.059968	-1	39085204700	291	0
322	10.3906	-0.345974	0.729362	0	39085204500	400	0
323	0	-2.31895	0.020398	-2	39085201600	268	0
324	0	-2.25772	0.023963	-2	39085205100	467	0
325	1.9905	-2.40828	0.016028	-2	39085205002	366	0
326	11.1056	1.01512	0.31005	0	39043041000	303	0
327	12.7778	-0.090827	0.92763	0	39043040500	341	1
328	1.9048	-0.835443	0.403468	0	39043040400	289	0
329	4.9267	-1.14225	0.25335	0	39043040300	292	0
330	0	-2.85978	0.004239	-3	39085206500	184	0
331	0.9804	-1.69891	0.089336	-1	39085206400	228	0
332	1.2821	-1.91693	0.055247	-1	39085206300	289	0
333	7.5855	-0.937301	0.348604	0	39085204400	362	0
334	4.7419	-1.21375	0.224843	0	39085204200	558	0
335	0.9804	-1.76576	0.077437	-1	39085205001	342	0
336	15.1709	1.76787	0.077082	1	39043040800	378	1
337	15.0952	0.422949	0.672333	0	39043040900	260	1
338	2.5926	-0.317852	0.750598	0	39043041700	386	0
339	0	-1.53998	0.123566	0	39085206600	297	0
340	6.5657	-1.12959	0.258648	0	39085204000	206	0
341	3.6537	-1.93764	0.052667	-1	39085202500	340	0
342	6.1596	-0.766081	0.443628	0	39043040100	332	0
343	3.1668	-0.901971	0.367073	0	39043041800	360	0
344	3.6111	-0.845466	0.397851	0	39043040200	188	0
345	7.8896	-0.455512	0.648741	0	39043041600	317	0
346	0	-2.02892	0.042466	-2	39085206200	103	0
347	1.1905	-1.73454	0.082823	-1	39085204301	233	0
348	3.1412	-1.53593	0.124555	0	39085204302	681	0
349	0	-1.42841	0.153173	0	39085202400	177	0
350	0	-2.23488	0.025425	-2	39085203500	360	0
351	0	-0.068033	0.945759	0	39043041500	187	0
352	0	-1.28963	0.197179	0	39085200500	230	0
353	3.1944	-1.9799	0.047715	-2	39085200400	258	0
354	1.9624	-1.67099	0.094723	-1	39085200300	213	0
355	2.8986	-1.62254	0.104687	0	39085203400	226	0
356	5.2419	-1.47719	0.139625	0	39085203200	217	0
357	0.9804	-1.5713	0.116112	0	39085200200	223	0
358	5.3704	-1.44019	0.149814	0	39085200100	121	0
359	3.5053	-1.4611	0.143988	0	39085201000	332	0
360	2.7595	-2.22845	0.02585	-2	39085203000	340	0
361	0.7246	-2.05704	0.039683	-2	39085202900	397	0
362	0	-2.19876	0.027895	-2	39085202800	364	0
363	1.0101	-2.12455	0.033625	-2	39085202700	326	0
364	0	-1.92179	0.054632	-1	39085202600	267	0
365	4.0309	-2.1726	0.02981	-2	39085201700	322	0
366	3.5308	-0.724096	0.469007	0	39085201300	184	0
367	0	-1.56645	0.117244	0	39085205702	240	0
368	2.8694	-1.36095	0.173528	0	39085206100	237	0
369	0.6289	-1.65626	0.097669	-1	39085206000	381	0
370	3.4188	-1.71951	0.085522	-1	39085201200	171	0
371	1.3333	-0.71115	0.476991	0	39085200900	146	0
372	0	-2.01394	0.044016	-2	39085205300	104	0
373	1.0753	-1.85565	0.063503	-1	39085205701	326	0
374	2.7511	-1.76586	0.077419	-1	39085200800	233	0
375	0.813	-1.5738	0.115534	0	39085200700	245	0
376	0.7576	-1.67715	0.093513	-1	39085200600	231	0
377	0	-2.18937	0.02857	-2	39085201500	108	0
378	1.8519	-2.12988	0.033182	-2	39085205200	151	0
379	2.381	-2.35302	0.018622	-2	39085203700	157	0
380	2.6667	-2.11231	0.03466	-2	39085202100	152	0
381	2.5269	-2.12601	0.033503	-2	39085202000	321	0
382	4.072	-0.811381	0.417147	0	39053953600	329	0
383	11.5132	-1.2708	0.203801	0	39053953700	403	0
384	17.9985	0.449947	0.652748	0	39053954000	229	1
385	3.7896	-0.072703	0.942043	0	39053953900	529	0
386	2.9412	-0.843366	0.399024	0	39053953800	320	0
387	8.0723	-0.015855	0.98735	0	39053954100	155	0
388	5.0777	0.005032	0.995985	0	39053953500	383	0
389	20.9447	1.11462	0.265014	0	39147963600	337	1
390	10.7689	0.749832	0.453356	0	39147963400	258	0
391	3.2941	0.95634	0.338901	0	39147963800	314	0
392	8.9502	0.703283	0.481879	0	39147963100	358	0
393	0.9804	-0.057707	0.953982	0	39147962600	311	0
394	6.3333	0.182104	0.855501	0	39147962500	293	0
395	8.0488	-0.415413	0.67784	0	39021010500	304	0
396	12.6192	1.83095	0.067108	1	39147963500	324	1
397	10.8226	-0.289985	0.771827	0	39021010600	292	0
398	5.9327	-0.717158	0.473276	0	39021010400	441	0
399	0	-0.975132	0.329495	0	39021010100	133	0
400	7.5163	-0.109198	0.913045	0	39021010200	593	0
401	3.2037	0.336106	0.736791	0	39019720700	179	0
402	13.7406	0.90666	0.364587	0	39019720600	211	1
403	8.415	-0.052141	0.958416	0	39019720500	453	0
404	7.1998	-0.602831	0.546621	0	39019720400	261	0
405	8.9956	0.080088	0.936168	0	39019720300	340	0
406	15.3346	0.252078	0.80098	0	39019720200	252	1
407	5.7971	0.852522	0.393925	0	39019720100	297	0
408	10.2374	0.524665	0.599816	0	39147963300	258	0
409	13.5284	1.17829	0.238681	0	39147963200	312	1
410	4.76	0.703207	0.481927	0	39147963000	335	0
411	20.0535	0.703075	0.482009	0	39147962900	429	1
412	8.9125	0.705446	0.480533	0	39147962800	273	0
413	9.1128	0.105639	0.915868	0	39147962700	204	0
414	15.1942	1.38702	0.165436	0	39147963700	289	1
415	6.1318	-0.388913	0.697341	0	39005970100	755	0
416	12.6379	-0.6656	0.505667	0	39005971100	235	1
417	2.5674	-0.945247	0.344533	0	39005971000	306	0
418	7.6354	-0.367928	0.712927	0	39005970900	360	0
419	3.0864	-0.410301	0.681585	0	39005970800	282	0
420	6.5692	-0.372388	0.709604	0	39005970700	267	0
421	11.7301	0.355908	0.72191	0	39005970600	278	1
422	12.1206	0.126402	0.899414	0	39005970500	281	1
423	7.0778	-0.214721	0.829985	0	39005970400	334	0
424	9.0657	0.462149	0.643974	0	39005970300	359	0
425	5.3197	-0.132262	0.894777	0	39005970200	509	0
426	6.1448	0.685942	0.49275	0	39073965500	275	0
427	9.8261	0.57904	0.562562	0	39073965400	393	0
428	13.881	0.503637	0.614516	0	39073965300	294	1
429	12.7739	0.556904	0.577593	0	39073965200	332	1
430	5.7459	0.098881	0.921233	0	39073964900	297	0
431	7.1047	0.054089	0.956864	0	39073965100	255	0
432	1.1905	-0.833262	0.404697	0	39021011001	153	0
433	5.048	-1.02865	0.303643	0	39021011501	343	0
434	1.9577	-1.07867	0.280735	0	39021011504	350	0
435	5.5317	-1.1434	0.252871	0	39021011505	241	0
436	8.196	-1.16907	0.242377	0	39021011506	235	0
437	2.2204	-0.876747	0.380624	0	39073965000	267	0
438	1.9754	-0.59919	0.549046	0	39031961800	335	0
439	9.6721	-0.0537	0.957174	0	39031961700	165	0
440	6.064	0.23009	0.818022	0	39031961600	134	0
441	14.4942	0.630897	0.528108	0	39031961500	220	1
442	9.8786	0.279145	0.780133	0	39031961400	261	0
443	10.5561	-0.256697	0.797412	0	39031961300	340	0
444	3.3333	-0.754469	0.450568	0	39031961200	194	0
445	8.0656	-0.702239	0.48253	0	39031961100	317	0
446	3.8309	-0.382577	0.702034	0	39031961000	448	0
447	3.2845	-0.758544	0.448125	0	39031960900	395	0
448	10.543	0.340886	0.73319	0	39003014100	138	0
449	2.8986	-1.6909	0.090855	-1	39003012100	218	0
450	0	-1.80347	0.071314	-1	39003012000	159	0
451	2.5641	-1.83979	0.0658	-1	39003011900	189	0
452	3.6394	-1.42797	0.1533	0	39003010100	267	0
453	0	-1.44554	0.148306	0	39003010200	278	0
454	6.525	-0.231831	0.816669	0	39003014000	228	0
455	11.6824	-0.246685	0.805152	0	39003013900	281	1
456	5.8129	0.020767	0.983431	0	39003013800	277	0
457	14.2424	0.754516	0.450539	0	39003013700	122	1
458	11.8614	0.306498	0.759226	0	39003013600	141	1
459	17.4046	1.26664	0.205285	0	39003013400	298	1
460	16.675	0.343575	0.731166	0	39003013300	123	1
461	4.7619	-0.467776	0.639945	0	39003013200	163	0
462	3.5326	-1.58306	0.113409	0	39003013100	191	0
463	10.4793	0.10838	0.913694	0	39003012900	205	0
464	15.1912	0.939975	0.34723	0	39003012700	198	1
465	2.4531	-1.0564	0.290786	0	39003012200	435	0
466	0	-1.04102	0.297864	0	39003011800	146	0
467	3.5714	-1.18711	0.235185	0	39003011600	147	0
468	4.4192	-1.59994	0.109612	0	39003011400	207	0
469	1.2346	-0.213596	0.830862	0	39003012600	174	0
470	7.5116	-0.6156	0.538159	0	39003012400	267	0
471	0.5376	-0.91427	0.360575	0	39003011300	499	0
472	3.3333	-1.02228	0.306649	0	39003011200	90	0
473	8.2248	-1.26891	0.204474	0	39003011500	216	0
474	2.4736	-0.789646	0.429735	0	39003013000	339	0
475	4.3613	-0.684628	0.493578	0	39003012300	361	0
476	2.5995	-1.56979	0.116464	0	39003011000	396	0
477	0	-1.88558	0.059352	-1	39003010900	234	0
478	1.3333	-1.37163	0.170179	0	39003010800	566	0
479	15.7143	-0.865546	0.386739	0	39003010300	104	1
480	2.9132	-0.788339	0.430499	0	39003010600	447	0
481	5.0835	-0.811442	0.417112	0	39039958300	356	0
482	2.2222	-1.58986	0.111866	0	39039958200	342	0
483	5.6598	-0.991873	0.321259	0	39039958800	353	0
484	3.3892	-1.05424	0.291775	0	39039958500	277	0
485	2.9353	-1.2559	0.209152	0	39039958900	341	0
486	7.8785	-0.510394	0.609776	0	39039958700	321	0
487	6.735	-0.862524	0.388399	0	39039958600	370	0
488	3.5334	-1.19259	0.233028	0	39039958400	305	0
489	0.9804	-1.79463	0.072712	-1	39039958100	320	0
490	17.6563	1.54374	0.12265	0	39145003700	264	1
491	32.326	2.84226	0.00448	3	39145003500	180	1
492	22.706	3.21664	0.001297	3	39145003400	399	1
493	8.7644	1.86041	0.062828	1	39145003300	186	0
494	10.213	0.275022	0.783299	0	39145002900	461	0
495	7.6007	-0.02734	0.978189	0	39145002200	221	0
496	9.9038	0.685063	0.493304	0	39145003000	317	0
497	11.5259	-0.415511	0.677768	0	39145002100	345	1
498	6.7775	0.010951	0.991262	0	39145002800	316	0
499	14.2298	0.767269	0.442922	0	39145003900	232	1
500	3.7959	1.66195	0.096522	1	39145003800	278	0
501	14.1925	2.92603	0.003433	3	39145003600	99	1
502	19.899	1.32635	0.184724	0	39145003200	161	1
503	8.0322	2.55324	0.010673	2	39145003100	279	0
504	14.1667	0.402725	0.68715	0	39145002500	229	1
505	7.4879	0.515951	0.605889	0	39145002400	446	0
506	8.4259	0.028139	0.977551	0	39145004000	287	0
507	5.4274	-0.420315	0.674255	0	39145002300	425	0
508	9.3254	-0.193649	0.846451	0	39145002700	392	0
509	2.7778	-0.548883	0.583086	0	39145002600	308	0
510	8.8384	1.12155	0.262054	0	39095010200	193	0
511	40.9882	7.07414	0	3	39095001600	253	1
512	23.636	5.88507	0	3	39095001500	127	1
513	26.0234	5.93743	0	3	39095001400	148	1
514	30.5752	7.18617	0	3	39095010300	249	1
515	4.5249	-1.11808	0.263534	0	39095009101	271	0
516	3.9411	-0.936805	0.348859	0	39095009102	338	0
517	6.2229	3.33999	0.000838	3	39095001303	254	0
518	7.4064	0.166002	0.868155	0	39095001302	162	0
519	2.6316	-0.812457	0.416529	0	39095001301	170	0
520	18.6471	5.18899	0	3	39095001202	335	1
521	4.403	-1.39919	0.161757	0	39095008902	414	0
522	5.7386	-0.60095	0.547873	0	39095008901	392	0
523	2.1135	-1.52742	0.126656	0	39095007902	380	0
524	20.6887	3.09214	0.001987	3	39095001100	218	1
525	31.4995	5.85136	0	3	39095001000	317	1
526	21.6527	6.14185	0	3	39095000900	248	1
527	33.1999	4.78097	2e-06	3	39095000800	115	1
528	8.107	0.293602	0.769062	0	39095000700	499	0
529	2.0833	-1.28074	0.200286	0	39095007901	136	0
530	5.8788	-0.918639	0.358284	0	39095007800	238	0
531	8.0507	-1.01333	0.310902	0	39095007700	140	0
532	6.5062	-0.328923	0.742214	0	39095007400	355	0
533	9.8978	-0.6344	0.52582	0	39095007303	626	0
534	3.047	-0.249701	0.802818	0	39095007302	356	0
535	14.8736	2.75099	0.005942	3	39095000600	471	1
536	16.3464	3.19476	0.001399	3	39095000400	330	1
537	19.118	1.78417	0.074396	1	39095000300	453	1
538	15.7833	1.0807	0.279832	0	39095000200	404	1
539	0	-1.68542	0.091907	-1	39095008201	279	0
540	2.2222	-0.966074	0.334007	0	39095007203	227	0
541	0	-1.09068	0.275415	0	39095006900	213	0
542	6.3162	1.06859	0.285256	0	39095006800	575	0
543	25.4727	2.74293	0.006089	3	39095006700	123	1
544	3.0719	-1.4557	0.145477	0	39095008400	326	0
545	2.2762	-1.72835	0.083926	-1	39095008301	303	0
546	15.6278	1.26687	0.205202	0	39095006600	183	1
547	6.5661	-0.355229	0.722418	0	39095006500	172	0
548	10.68	-0.258709	0.79586	0	39095006400	254	0
549	4.0007	0.344598	0.730397	0	39095006300	335	0
550	6.6023	0.635313	0.525224	0	39095006200	213	0
551	10.6198	-0.241984	0.808792	0	39095006100	290	0
552	3.7037	-0.33757	0.735687	0	39095006000	187	0
553	5.3105	-1.55731	0.119397	0	39095008203	504	0
554	2.5641	-1.76911	0.076875	-1	39095008202	309	0
555	2.8485	-1.61692	0.105896	0	39095008100	294	0
556	6.7724	-1.17151	0.241393	0	39095005902	322	0
557	2.7778	-1.27667	0.20172	0	39095005901	187	0
558	5.4324	-0.666072	0.505365	0	39095005802	371	0
559	2.7778	-0.650928	0.515093	0	39095005801	236	0
560	8.2735	1.51863	0.128856	0	39095005703	243	0
561	9.6459	0.959651	0.337231	0	39095005702	411	0
562	2.4691	-1.49391	0.135199	0	39095008000	224	0
563	9.0008	-1.23107	0.218296	0	39095009500	159	0
564	3.7137	-1.18631	0.2355	0	39095008800	430	0
565	6.9012	-0.304547	0.760711	0	39095005701	292	0
566	6.2767	1.01515	0.310035	0	39095005600	438	0
567	1.5873	0.265461	0.790654	0	39095005503	157	0
568	34.8009	5.58499	0	3	39095005400	307	1
569	20.4161	4.72677	2e-06	3	39095005300	212	1
570	7.9335	-1.24056	0.214766	0	39095008700	749	0
571	4.1109	-0.82742	0.407999	0	39095008600	400	0
572	9.1547	-0.79313	0.427702	0	39095008500	359	0
573	4.1859	-0.900059	0.368089	0	39095007301	430	0
574	16.3278	3.94198	8.1e-05	3	39095005200	366	1
575	25.8654	6.26195	0	3	39095005100	744	1
576	9.5353	1.80353	0.071305	1	39095005000	187	0
577	32.4177	5.07372	0	3	39095004900	364	1
578	45.146	6.53696	0	3	39095004800	402	1
579	17.9119	4.65481	3e-06	3	39095004702	476	1
580	6.2644	-1.04161	0.29759	0	39095009600	176	0
581	0	-1.11932	0.263003	0	39095007600	284	0
582	20.8632	7.21808	0	3	39095004701	385	1
583	26.4706	2.93453	0.00334	3	39095004600	246	1
584	7.0608	-1.28423	0.199061	0	39095004504	247	0
585	14.5374	1.93651	0.052805	1	39095004501	228	1
586	22.8717	4.50104	7e-06	3	39095004400	433	1
587	5.3707	-0.524139	0.600182	0	39095007500	145	0
588	6.3099	1.6625	0.096412	1	39095010100	323	0
589	11.299	0.22138	0.824797	0	39095010002	235	0
590	5.2778	1.24284	0.213928	0	39095010001	270	0
591	4.1474	-0.621861	0.534033	0	39095009800	261	0
592	36.2769	5.7654	0	3	39095004200	244	1
593	18.6675	5.71592	0	3	39095004000	240	1
594	9.4907	-0.773347	0.439317	0	39095005502	232	0
595	6.0362	1.3651	0.172221	0	39095001201	159	0
596	1.9608	-1.02385	0.305905	0	39095009202	528	0
597	3.0595	-1.46543	0.142805	0	39095009000	867	0
598	18.3469	4.44775	9e-06	3	39095003900	539	1
599	3.7746	4.08678	4.4e-05	3	39095003700	242	0
600	34.6784	6.11559	0	3	39095003600	125	1
601	1.2346	-1.4859	0.137306	0	39095009201	708	0
602	2.6749	-0.519449	0.603448	0	39095007205	457	0
603	35.8525	5.18267	0	3	39095003500	104	1
604	6.4444	3.63216	0.000281	3	39095003400	118	0
605	32.5253	5.05434	0	3	39095003300	193	1
606	27.7814	7.22394	0	3	39095003200	99	1
607	16.0317	5.19727	0	3	39095003100	94	1
608	33.5101	5.37782	0	3	39095003000	236	1
609	2.9727	-0.900893	0.367645	0	39095007204	284	0
610	8.4607	-1.05822	0.289954	0	39095007202	233	0
611	0	-1.57973	0.114169	0	39095007102	268	0
612	20.0136	6.69551	0	3	39095002900	277	1
613	15.4579	3.86722	0.00011	3	39095002800	88	1
614	27.402	5.50332	0	3	39095002600	128	1
615	30.1405	6.52064	0	3	39095002500	231	1
616	31.9814	5.28449	0	3	39095002402	140	1
617	19.4974	3.74807	0.000178	3	39095002401	164	1
618	5.9289	-1.49148	0.135836	0	39095007101	255	0
619	6.5126	-1.64496	0.099977	-1	39095007002	122	0
620	2.0833	-1.11553	0.264623	0	39095007001	311	0
621	1.1905	-1.16338	0.244674	0	39095004503	179	0
622	7.6993	-0.316697	0.751473	0	39095009700	171	0
623	8.7035	4.22257	2.4e-05	3	39095002300	135	0
624	18.9669	5.36703	0	3	39095002200	180	1
625	33.2393	5.37826	0	3	39095002100	171	1
626	33.3321	5.19	0	3	39095002000	223	1
627	26.9319	5.81909	0	3	39095001900	195	1
628	27.7562	5.81715	0	3	39095001800	324	1
629	34.1153	6.18117	0	3	39095001700	210	1
630	7.3099	-0.559375	0.575906	0	39095005501	233	0
631	5.4924	-1.33213	0.182817	0	39095009400	180	0
632	1.1905	0.322903	0.746769	0	39095009900	241	0
633	4.7172	-1.27506	0.202286	0	39113010200	534	0
634	13.5632	-0.7561	0.449589	0	39113050402	190	1
635	0	-0.962246	0.335926	0	39113050401	386	0
636	0.7297	-2.22886	0.025823	-2	39113100101	512	0
637	3.9881	-1.02524	0.305251	0	39113091000	169	0
638	10.7439	0.445373	0.65605	0	39113000500	327	0
639	5.0735	0.091155	0.92737	0	39113000400	334	0
640	3.2733	-0.994426	0.320015	0	39113000300	185	0
641	3.0207	-0.935107	0.349733	0	39113000200	203	0
642	4.6199	-0.736916	0.461174	0	39113050600	251	0
643	8.5831	-0.699125	0.484474	0	39113050502	214	0
644	3.4457	-0.990272	0.322041	0	39113090600	306	0
645	1.9301	-1.00175	0.316464	0	39113090302	520	0
646	1.6667	-1.13927	0.254591	0	39113080700	122	0
647	3.7037	-0.462801	0.643507	0	39113080600	117	0
648	1.0798	-1.61118	0.107141	0	39113115012	412	0
649	2.8356	-1.22535	0.220441	0	39113115011	384	0
650	2.9268	-1.66111	0.096692	-1	39113050303	382	0
651	3.1536	-1.06492	0.286911	0	39113050302	417	0
652	2.929	-2.17322	0.029764	-2	39113050103	1056	0
653	3.4972	-1.46295	0.143481	0	39113080500	954	0
654	3.5843	-0.171029	0.864201	0	39113080400	227	0
655	7.7991	0.420099	0.674413	0	39113080300	139	0
656	1.8849	-1.51375	0.130088	0	39113115002	265	0
657	5.8824	-1.59159	0.111477	0	39113110100	75	0
658	3.0481	-1.58163	0.113735	0	39113050101	235	0
659	3.881	-1.35916	0.174097	0	39113030100	411	0
660	5.5157	-1.03859	0.298993	0	39113080100	413	0
661	3.6472	-1.18273	0.236918	0	39113070700	249	0
662	4.1667	-0.564507	0.572409	0	39113130101	157	0
663	3.3333	-1.16396	0.244441	0	39113021900	99	0
664	3.0597	-1.57961	0.114196	0	39113021800	253	0
665	3.6454	-1.74889	0.08031	-1	39113021700	140	0
666	0.8333	-1.85889	0.063043	-1	39113021602	217	0
667	5.7015	-1.19522	0.232	0	39113070400	196	0
668	3.9118	-1.24869	0.21178	0	39113070300	167	0
669	4.4444	-1.96039	0.04995	-2	39113021601	141	0
670	3.0877	-1.75119	0.079913	-1	39113021502	104	0
671	2.824	-1.83826	0.066025	-1	39113021501	197	0
672	8.6931	-0.240084	0.810265	0	39113070202	155	0
673	2.4012	-1.13465	0.256522	0	39113070201	225	0
674	3.7075	-1.90357	0.056966	-1	39113070101	328	0
675	1.627	-1.99315	0.046245	-2	39113110202	223	0
676	2.5791	-1.68662	0.091676	-1	39113090304	438	0
677	1.0101	-1.72749	0.08408	-1	39113021400	169	0
678	1.9048	-1.72649	0.08426	-1	39113021302	195	0
679	0.8547	-1.48292	0.138095	0	39113021301	210	0
680	5.8113	-1.12318	0.261362	0	39113060300	167	0
681	2.381	-1.74675	0.080681	-1	39113060100	166	0
682	0	-1.47261	0.140856	0	39113030200	199	0
683	2.19	-1.68968	0.091089	-1	39113050105	302	0
684	7.0757	-1.55654	0.11958	0	39113050104	155	0
685	5.5556	-1.7416	0.081579	-1	39113021200	111	0
686	6.6251	-1.23841	0.215563	0	39113021100	258	0
687	1.3333	-1.42524	0.154089	0	39113021000	148	0
688	1.6299	-1.26615	0.20546	0	39113020900	226	0
689	6.1605	0.27005	0.787122	0	39113004400	149	0
690	1.4925	-1.51548	0.129652	0	39113004300	261	0
691	2.5481	-1.03917	0.298726	0	39113004200	307	0
692	0	-1.4331	0.151829	0	39113070600	54	0
693	4.4924	-1.46157	0.14386	0	39113000100	204	0
694	5.2632	-1.60579	0.108321	0	39113020800	127	0
695	3.4151	-1.71806	0.085786	-1	39113020700	194	0
696	1.5873	-2.08844	0.036759	-2	39113020602	76	0
697	1.6667	-1.65175	0.098586	-1	39113020601	89	0
698	5.2045	-1.01606	0.3096	0	39113004100	292	0
699	16.965	0.306377	0.759318	0	39113003900	162	1
700	9.7951	0.393916	0.693643	0	39113003800	248	0
701	0	-1.92219	0.054581	-1	39113040305	185	0
702	1.2821	-1.97153	0.048664	-2	39113091100	628	0
703	2.4191	-1.423	0.154737	0	39113090303	340	0
704	2.0452	-1.48057	0.13872	0	39113110201	237	0
705	4.5322	-1.20766	0.227179	0	39113130102	407	0
706	0	-1.99886	0.045624	-2	39113040101	115	0
707	0	-1.7776	0.07547	-1	39113040201	149	0
708	1.9608	-1.75463	0.079323	-1	39113020500	108	0
709	1.9889	-2.30392	0.021227	-2	39113020400	454	0
710	1.9048	-1.68851	0.091313	-1	39113020300	138	0
711	6.2674	-0.238863	0.811212	0	39113003500	223	0
712	11.71	1.5021	0.133071	0	39113003300	444	1
713	3.5354	-1.0502	0.293626	0	39113003201	253	0
714	5.8418	-0.701452	0.483021	0	39113003100	208	0
715	3.2646	-1.31806	0.187484	0	39113050504	582	0
716	0	-2.27244	0.02306	-2	39113040306	273	0
717	6.7308	-1.88132	0.059929	-1	39113040103	88	0
718	1.1905	-1.7646	0.07763	-1	39113040401	274	0
719	2.9997	-1.43013	0.152681	0	39113020200	204	0
720	2.7496	-0.513872	0.607341	0	39113020100	235	0
721	9.3694	0.165516	0.868538	0	39113003000	192	0
722	6.6053	-0.322239	0.747272	0	39113002900	325	0
723	1.8018	-1.0777	0.281169	0	39113002800	170	0
724	14.0224	0.276155	0.782429	0	39113002700	169	1
725	0.9259	-2.03497	0.041854	-2	39113040406	378	0
726	0	-1.90637	0.056602	-1	39113040303	221	0
727	4.9322	-2.07034	0.03842	-2	39113040302	449	0
728	0	-1.68138	0.09269	-1	39113040102	88	0
729	4.9383	-0.356823	0.721224	0	39113010100	120	0
730	3.6656	-1.03841	0.299079	0	39113060200	209	0
731	13.3599	1.50936	0.131207	0	39113002600	485	1
732	7.1278	-0.566317	0.571178	0	39113002500	389	0
733	7.502	0.547372	0.584123	0	39113002400	215	0
734	2.1018	-2.02315	0.043058	-2	39113040204	232	0
735	3.8377	-2.05353	0.040021	-2	39113040203	123	0
736	4.4363	-1.17218	0.241124	0	39113070500	324	0
737	4.327	-1.66633	0.095647	-1	39113070102	222	0
738	0	-1.81041	0.070233	-1	39113090900	219	0
739	5.0039	-1.6941	0.090247	-1	39113050301	225	0
740	5.1436	-1.20873	0.226767	0	39113150100	427	0
741	2.165	-2.51605	0.011868	-2	39113100400	372	0
742	2.3409	-1.61281	0.106786	0	39113100301	378	0
743	13.6193	1.39347	0.163479	0	39113002300	347	1
744	11.3862	2.22084	0.026362	2	39113002200	280	0
745	7.6042	0.400498	0.68879	0	39113002000	353	0
746	4.8531	-1.05884	0.289673	0	39001770400	458	0
747	4	-1.38334	0.16656	0	39001770600	278	0
748	4.2319	-0.824198	0.409827	0	39001770500	242	0
749	1.2821	-1.58989	0.111859	0	39001770300	542	0
750	1.406	-1.25431	0.209731	0	39001770200	376	0
751	9.2261	-1.25075	0.211026	0	39001770100	405	0
752	0	-2.05079	0.040288	-2	39113090800	80	0
753	0	-1.78847	0.0737	-1	39113090700	81	0
754	4.1769	-1.43799	0.150438	0	39113125102	437	0
755	2.2751	-1.50451	0.132449	0	39113100203	390	0
756	4.3728	-1.58416	0.113157	0	39113100202	166	0
757	1.0297	-1.7042	0.088343	-1	39113100201	459	0
758	22.3216	1.36559	0.172069	0	39113001900	437	1
759	8.0348	0.315679	0.752246	0	39113001800	706	0
760	15.7287	1.21877	0.222932	0	39113001700	64	1
761	1.9608	-1.40109	0.161186	0	39113125101	481	0
762	1.9286	-0.920465	0.35733	0	39113125000	513	0
763	2.9465	-1.52346	0.127643	0	39113100102	401	0
764	11.0148	-0.929165	0.352804	0	39113080200	170	0
765	10.7426	0.939038	0.347711	0	39113000801	355	0
766	5.3895	0.823438	0.410259	0	39113001600	116	0
767	24.147	2.16413	0.030454	2	39113001200	141	1
768	14.5681	1.1063	0.268596	0	39113001100	401	1
769	7.9012	1.27262	0.203154	0	39113001000	90	0
770	2.8588	-1.07794	0.28106	0	39113120103	211	0
771	2.7793	-1.56441	0.11772	0	39113120102	253	0
772	3.2016	-1.43842	0.150316	0	39113120101	342	0
773	3.5247	-1.4744	0.140375	0	39113140100	444	0
774	7.854	-0.923927	0.355525	0	39113165000	482	0
775	9.0909	-1.02625	0.304773	0	39113160100	83	0
776	3.4392	-1.72117	0.08522	-1	39113100302	277	0
777	17.6713	1.94533	0.051736	1	39113000900	298	1
778	12.3642	2.22808	0.025875	2	39113000802	229	1
779	19.3326	0.621746	0.534109	0	39113000700	211	1
780	12.2682	1.42346	0.154604	0	39113000600	114	1
781	0	-1.25968	0.207784	0	39107967900	673	0
782	1.3699	-1.76699	0.077229	-1	39107967700	539	0
783	4.0598	-1.28798	0.197751	0	39107967600	212	0
784	4.3056	-1.50807	0.131536	0	39107967300	358	0
785	3.0658	-0.920744	0.357184	0	39107967200	286	0
786	13.4034	0.692224	0.488797	0	39065000200	412	1
787	2.8205	-0.841837	0.399879	0	39065000400	331	0
788	2.176	-0.899393	0.368443	0	39065000700	478	0
789	10.0017	0.083143	0.933737	0	39065000600	395	0
790	4.024	-1.47453	0.140338	0	39065000500	310	0
791	6.6017	-0.540821	0.588631	0	39065000300	274	0
792	12.5892	0.017306	0.986192	0	39065000100	261	1
793	1.6895	-1.36498	0.172258	0	39107967400	409	0
794	3.2731	-1.13925	0.254601	0	39107967500	425	0
795	0.8547	-1.32911	0.18381	0	39107968000	501	0
796	4.6518	-1.80316	0.071362	-1	39133601503	200	0
797	3.0078	-1.75703	0.078912	-1	39133601300	665	0
798	0.7246	-1.65077	0.098785	-1	39133601200	201	0
799	1.7094	-0.724802	0.468574	0	39133601902	186	0
800	6.5324	-0.575139	0.565197	0	39113004600	54	0
801	7.2115	-1.76787	0.077082	-1	39133600704	95	0
802	6.1406	-1.71998	0.085437	-1	39133600705	145	0
803	1.1494	-1.90113	0.057284	-1	39133600703	125	0
804	20.5392	0.160399	0.872567	0	39113003404	169	1
805	1.1224	-2.17942	0.029301	-2	39133601400	316	0
806	3.7847	-2.37287	0.017651	-2	39133601600	170	0
807	0.8547	-2.01754	0.043639	-2	39133600302	352	0
808	4.7754	-1.53936	0.123716	0	39113040405	338	0
809	1.7347	-1.70218	0.088721	-1	39113040403	314	0
810	0	-2.22769	0.025901	-2	39133601701	435	0
811	0	-1.90027	0.057397	-1	39133600602	174	0
812	2.4051	-1.78105	0.074905	-1	39133600301	504	0
813	4.4158	-1.13177	0.25773	0	39133601901	181	0
814	5.0559	0.846328	0.39737	0	39113165100	208	0
815	2.3119	-1.15205	0.2493	0	39113050503	448	0
816	1.5409	-1.63999	0.101007	0	39133600603	356	0
817	4.5549	-1.87816	0.060359	-1	39133601801	225	0
818	2.165	-1.79372	0.072858	-1	39133600403	321	0
819	0.813	-2.2995	0.021477	-2	39133600402	291	0
820	2.8567	-2.1178	0.034192	-2	39133600401	587	0
821	1.5413	-2.31843	0.020426	-2	39133600500	353	0
822	1.8073	-2.15267	0.031345	-2	39133601100	323	0
823	4.9809	-1.0578	0.290149	0	39133601000	191	0
824	7.1429	-0.082672	0.934112	0	39013011000	344	0
825	0	-0.82493	0.409412	0	39013012400	290	0
826	10.5556	-0.64278	0.520367	0	39013012300	178	0
827	6.9048	-0.116384	0.907349	0	39013012200	203	0
828	34.7222	3.85369	0.000116	3	39013011700	124	1
829	34.6154	3.19509	0.001398	3	39013011600	90	1
830	5.5556	1.76494	0.077574	1	39013011500	108	0
831	8.0515	1.39567	0.162813	0	39013011400	283	0
832	12.8788	1.18322	0.236721	0	39013012100	56	1
833	12.7688	1.18322	0.236721	0	39013012000	250	1
834	17.8463	1.18322	0.236721	0	39013011900	218	1
835	7.0175	1.09781	0.272288	0	39013010100	243	0
836	6.25	-0.266434	0.789905	0	39013011300	200	0
837	3.649	-1.55504	0.119936	0	39133601802	327	0
838	3.8686	-1.0578	0.290149	0	39133600902	457	0
839	5.5556	0.221191	0.824944	0	39013011200	189	0
840	9.3266	0.788629	0.430329	0	39013010700	171	0
841	13.6843	0.692653	0.488527	0	39013010900	514	1
842	12.1397	0.461425	0.644494	0	39013010802	164	1
843	7.688	0.499826	0.617198	0	39013010600	263	0
844	2.5641	-0.418874	0.675308	0	39013010300	167	0
845	2.7972	-1.04688	0.295154	0	39013010200	221	0
846	5.5652	-0.975193	0.329465	0	39133600901	364	0
847	5.5002	-0.975193	0.329465	0	39133600800	209	0
848	3.3039	-1.44304	0.149009	0	39133602000	286	0
849	4.548	-2.06844	0.038599	-2	39133602100	362	0
850	3.9216	-1.68931	0.09116	-1	39133600102	174	0
851	3.5213	-2.19193	0.028385	-2	39133600200	325	0
852	0.8547	-1.36457	0.172388	0	39133600706	166	0
853	1.2821	-1.46739	0.142271	0	39133601501	77	0
854	4.1281	-1.87026	0.061448	-1	39133600103	369	0
855	0.8333	-1.86875	0.061658	-1	39133601702	380	0
856	4.9358	-1.41996	0.155619	0	39061021603	355	0
857	3.8375	-1.37728	0.168427	0	39061020762	309	0
858	2.8915	-1.49202	0.135694	0	39061020742	379	0
859	2.6675	-1.94724	0.051506	-1	39061021509	650	0
860	3.0038	-1.47608	0.139922	0	39061020505	380	0
861	4.4038	-1.48787	0.136785	0	39061020705	262	0
862	6.3517	-0.836378	0.402942	0	39061026101	667	0
863	1.7273	-1.29297	0.196023	0	39061021604	326	0
864	3.1363	-1.71235	0.086832	-1	39061020701	430	0
865	3.4705	-0.999636	0.317487	0	39061020602	548	0
866	3.7823	-1.1801	0.23796	0	39061020601	397	0
867	4.3557	-1.71957	0.085512	-1	39061020504	256	0
868	4.6716	-1.35962	0.173951	0	39061020502	214	0
869	1.7544	-1.2304	0.218545	0	39061027300	192	0
870	11.3645	-0.685454	0.493057	0	39061027400	338	0
871	11.8231	0.258297	0.796178	0	39061026600	95	1
872	19.6868	1.83136	0.067047	1	39061027200	222	1
873	7.5831	0.055264	0.955928	0	39061027100	274	0
874	14.0687	2.06233	0.039177	2	39061027000	359	1
875	14.509	1.42744	0.153453	0	39061026700	174	1
876	21.0478	2.31738	0.020483	2	39061026300	200	1
877	13.7761	1.72506	0.084518	1	39061026900	238	1
878	2.1589	0.390796	0.695948	0	39061026400	340	0
879	7.0463	0.428823	0.668052	0	39061026500	107	0
880	2.7696	-0.935942	0.349303	0	39061020404	288	0
881	4.4659	-0.99277	0.320822	0	39061020403	538	0
882	0.7407	-1.67746	0.093452	-1	39061004604	350	0
883	4.2747	-0.778102	0.436509	0	39061005301	111	0
884	4.0503	-0.03319	0.973523	0	39061005302	173	0
885	3.6556	-0.951559	0.341321	0	39061004605	158	0
886	15.1442	0.886561	0.375315	0	39061010003	458	1
887	2.7657	0.304659	0.760626	0	39061010004	536	0
888	4.6008	-0.082307	0.934403	0	39061010005	172	0
889	2.4497	-1.77096	0.076567	-1	39061021501	267	0
890	2.0325	-2.07942	0.037579	-2	39061021506	263	0
891	14.9877	0.973692	0.330209	0	39061025700	190	1
892	5.1531	-0.463688	0.642872	0	39061021421	321	0
893	5.1575	-0.666163	0.505307	0	39061021304	303	0
894	6.7514	-0.546218	0.584916	0	39061021303	345	0
895	4.0341	-0.32754	0.74326	0	39061021302	295	0
896	9.2186	-0.775929	0.437791	0	39061021201	107	0
897	3.383	-0.980283	0.326946	0	39061021102	334	0
898	5.7123	-1.2035	0.228784	0	39061023702	223	0
899	1.6761	-1.18338	0.236658	0	39061023701	217	0
900	2.1523	-0.917243	0.359016	0	39061026001	384	0
901	0.6289	-1.40215	0.16087	0	39061020707	259	0
902	3.7217	-1.5771	0.114771	0	39061020761	541	0
903	2.7058	-1.29109	0.196673	0	39061020811	522	0
904	1.6607	-2.00154	0.045334	-2	39061021508	533	0
905	5.2189	-0.866786	0.386059	0	39061021702	412	0
906	1.9675	-1.7343	0.082864	-1	39061023001	358	0
907	1.8463	-1.50267	0.132923	0	39061022301	661	0
908	19.6599	3.64103	0.000272	3	39061009500	257	1
909	25.0049	2.82934	0.004664	3	39061009400	217	1
910	15.4923	3.19509	0.001398	3	39061009300	311	1
911	7.1925	3.397	0.000681	3	39061009200	540	0
912	19.7295	2.56886	0.010203	2	39061002700	62	1
913	29.3651	1.95242	0.050889	1	39061002600	109	1
914	6.1111	2.04335	0.041017	2	39061002500	93	0
915	15.9096	0.9938	0.32032	0	39061002300	127	1
916	9.4243	1.67238	0.094449	1	39061002200	136	0
917	10.9728	1.25305	0.210187	0	39061025800	338	0
918	3.8534	-1.0363	0.300061	0	39061023521	173	0
919	9.0424	0.311611	0.755336	0	39061025200	321	0
920	7.1021	1.12114	0.262229	0	39061008800	311	0
921	13.1275	1.67971	0.093013	1	39061008601	265	1
922	3.3113	0.113651	0.909514	0	39061008502	591	0
923	9.5054	0.950552	0.341832	0	39061001900	78	0
924	10.5922	1.02903	0.303467	0	39061001800	100	0
925	9.0733	1.85005	0.064307	1	39061001700	171	0
926	13.0759	1.92239	0.054557	1	39061001600	128	1
927	11.8115	0.707508	0.479251	0	39061001100	130	1
928	5.6278	0.855711	0.392158	0	39061001000	120	0
929	5.8277	-1.19369	0.232599	0	39061021802	283	0
930	7.0704	-1.16677	0.243305	0	39061021701	242	0
931	4.919	-1.35572	0.175188	0	39061024301	299	0
932	3.2059	-0.420017	0.674473	0	39061008501	613	0
933	2.7883	-0.586964	0.557228	0	39061008400	263	0
934	13.8636	0.527969	0.597521	0	39061000900	109	1
935	4.9474	0.537199	0.59113	0	39061000200	100	0
936	3.9009	-0.852536	0.393917	0	39061021001	232	0
937	9.573	-0.037797	0.96985	0	39061020902	492	0
938	2.0833	-1.0971	0.272597	0	39061024002	156	0
939	1.8315	-1.23377	0.217288	0	39061023902	296	0
940	3.0034	-1.40748	0.159284	0	39061008300	422	0
941	6.3523	-0.90906	0.363318	0	39061008202	221	0
942	7.1679	-0.868411	0.385169	0	39061008201	375	0
943	8.722	-0.411466	0.680731	0	39061020901	308	0
944	7.7312	-0.904769	0.365588	0	39061020802	327	0
945	6.9567	-0.587783	0.556678	0	39061010100	422	0
946	2.8018	-1.05387	0.29194	0	39061024321	500	0
947	5.4334	-0.584706	0.558745	0	39061020401	481	0
948	4.6161	-0.581946	0.560603	0	39061008100	172	0
949	4.2366	0.543685	0.586658	0	39061008000	1192	0
950	4.0704	-1.27922	0.200821	0	39061024001	388	0
951	8.7961	-0.959863	0.337124	0	39061023901	297	0
952	2.2662	-0.577331	0.563716	0	39061024100	486	0
953	2.8755	-1.28535	0.198669	0	39061024303	740	0
954	5.7172	-1.29952	0.193766	0	39061024322	454	0
955	4.7824	-0.998921	0.317833	0	39061026002	378	0
956	2.2594	-0.854448	0.392857	0	39061022700	318	0
957	3.3946	-0.633468	0.526428	0	39061026102	154	0
958	11.4636	0.150184	0.880619	0	39061007900	114	0
959	18.2766	1.43755	0.150562	0	39061007800	213	1
960	5.7684	0.685018	0.493332	0	39061007700	666	0
961	9.3514	-1.34485	0.178674	0	39061023501	248	0
962	5.109	-1.04071	0.298011	0	39061023222	216	0
963	0	-1.17424	0.240298	0	39061023100	136	0
964	5.6371	-1.3346	0.182007	0	39061022000	338	0
965	5.5055	-1.28869	0.197505	0	39061020812	248	0
966	5.6058	-0.955084	0.339535	0	39061020501	102	0
967	9.0456	2.94113	0.00327	3	39061025600	219	0
968	15.1874	0.637488	0.523807	0	39061025500	356	1
969	12.2686	1.65787	0.097344	1	39061025402	212	1
970	12.2426	0.809439	0.418263	0	39061025401	116	1
971	9.1056	0.533785	0.59349	0	39061025300	233	0
972	11.0735	1.61341	0.106656	0	39061007500	102	0
973	29.6005	2.33797	0.019389	2	39061007400	144	1
974	11.5851	1.74747	0.080556	1	39061007300	168	1
975	7.9463	1.17429	0.240279	0	39061007200	116	0
976	3.5278	-1.39051	0.164375	0	39061022302	315	0
977	9.1848	0.104563	0.916722	0	39061006000	412	0
978	5.637	-1.138	0.255119	0	39061021101	304	0
979	3.4749	-0.533152	0.593928	0	39061021003	285	0
980	7.1309	-0.730078	0.465342	0	39061021002	285	0
981	6.8605	-0.08072	0.935665	0	39061024700	118	0
982	13.296	-0.639918	0.522226	0	39061024200	165	1
983	3.5982	-0.504782	0.613712	0	39061023800	303	0
984	9.189	2.65402	0.007954	3	39061007100	193	0
985	21.4115	1.23296	0.217591	0	39061007000	151	1
986	11.0232	1.32281	0.185897	0	39061006900	264	0
987	8.949	-1.38044	0.167453	0	39061025103	435	0
988	0.8547	-1.69189	0.090667	-1	39061025001	418	0
989	1.2821	-1.80971	0.070341	-1	39061025101	394	0
990	5.4911	-0.752513	0.451743	0	39061023400	316	0
991	3.1179	-1.62537	0.104083	0	39061022500	212	0
992	9.7296	-1.42087	0.155354	0	39061022400	148	0
993	7.1563	-0.600632	0.548085	0	39061022602	215	0
994	0.9249	-1.52478	0.127314	0	39061021505	231	0
995	3.3232	-1.02626	0.304767	0	39061023201	208	0
996	4.3196	-0.655696	0.51202	0	39061022200	269	0
997	9.1666	1.53607	0.12452	0	39061006800	342	0
998	12.8123	1.72889	0.083828	1	39061006600	166	1
999	8.3002	1.51116	0.130747	0	39061006500	251	0
1000	1.384	-1.79772	0.072222	-1	39061024902	575	0
1001	3.2143	-1.24085	0.214661	0	39061025102	617	0
1002	4.0168	-1.65104	0.09873	-1	39061021504	518	0
1003	2.9426	-1.47389	0.140512	0	39061022102	512	0
1004	2.7223	-1.28602	0.198435	0	39061021801	507	0
1005	10.7605	0.898588	0.368872	0	39061006400	198	0
1006	5.6783	0.244733	0.806663	0	39061006300	248	0
1007	15.8848	0.491578	0.623018	0	39061006100	255	1
1008	3.6787	-0.512326	0.608423	0	39061005900	117	0
1009	0.7937	-0.89125	0.372795	0	39061025002	585	0
1010	0	-1.8946	0.058145	-1	39061024901	78	0
1011	1.9506	-0.394666	0.69309	0	39061024800	337	0
1012	4.484	-0.964423	0.334834	0	39061024400	370	0
1013	1.9833	-2.10385	0.035391	-2	39061021571	324	0
1014	4.8194	0.242589	0.808324	0	39061021401	427	0
1015	5.571	-0.495023	0.620584	0	39061021202	382	0
1016	8.4856	-0.75922	0.447721	0	39061005800	318	0
1017	6.7374	-0.566809	0.570844	0	39061005702	478	0
1018	5.883	-0.725949	0.46787	0	39061005701	234	0
1019	10.3402	-0.756818	0.449159	0	39061004702	88	0
1020	5.2259	-1.06388	0.287385	0	39061004603	269	0
1021	7.4116	-1.63961	0.101087	0	39061004602	445	0
1022	4.1667	0.465648	0.641468	0	39061021422	244	0
1023	4.5331	-1.05655	0.290715	0	39061011100	200	0
1024	7.1156	-0.016469	0.98686	0	39061011000	213	0
1025	7.409	-0.402975	0.686967	0	39061010900	229	0
1026	15.7301	-0.126826	0.899078	0	39061005600	424	1
1027	11.5763	-0.072547	0.942166	0	39061005500	254	1
1028	5.375	-0.008151	0.993496	0	39061005200	229	0
1029	3.9607	-1.39953	0.161654	0	39061023600	279	0
1030	0	-0.287659	0.773608	0	39061010800	52	0
1031	8.8622	-0.513077	0.607898	0	39061010700	149	0
1032	9.3417	-0.078607	0.937345	0	39061010600	121	0
1033	15.9334	0.369943	0.711425	0	39061010500	125	1
1034	8.0913	0.155387	0.876516	0	39061010400	127	0
1035	5.1847	-0.844695	0.398281	0	39061005100	186	0
1036	6.3892	0.851015	0.394761	0	39061005000	265	0
1037	5.1056	1.70364	0.088448	1	39061004900	454	0
1038	6.6301	-0.58512	0.558467	0	39061004800	310	0
1039	2.551	-1.35308	0.176032	0	39061023300	300	0
1040	3.6762	-1.37404	0.16943	0	39061023210	440	0
1041	10.6151	1.82091	0.068621	1	39061010300	204	0
1042	8.9617	0.014499	0.988432	0	39061010202	200	0
1043	5.6318	-0.2158	0.829144	0	39061010201	516	0
1044	4.371	-0.056925	0.954605	0	39061004701	175	0
1045	12.3281	1.34528	0.178534	0	39061004200	104	1
1046	25.5055	3.08769	0.002017	3	39061004100	93	1
1047	34.5556	3.50199	0.000462	3	39061004000	120	1
1048	3.5978	-1.15754	0.247052	0	39061023522	373	0
1049	1.9991	-1.78791	0.07379	-1	39061021572	531	0
1050	3.5823	-1.23625	0.216364	0	39061020741	277	0
1051	8.4541	-0.174209	0.861701	0	39061010002	636	0
1052	11.5996	1.20084	0.229814	0	39061009902	388	1
1053	7.8196	0.040162	0.967964	0	39061009901	443	0
1054	23.6835	4.51846	6e-06	3	39061003900	184	1
1055	26.1038	3.36088	0.000777	3	39061003800	216	1
1056	8.7764	1.73999	0.081861	1	39061003700	172	0
1057	10.873	3.21399	0.001309	3	39061003600	165	0
1058	15.6593	1.31981	0.186897	0	39061003300	60	1
1059	7.4638	1.04078	0.29798	0	39061003200	72	0
1060	2.2173	-1.01636	0.309456	0	39061022601	345	0
1061	11.1993	-0.546474	0.58474	0	39061026200	156	0
1062	4.412	-1.55706	0.119457	0	39061022101	210	0
1063	13.7643	1.00718	0.313846	0	39061009800	260	1
1064	22.9328	2.47355	0.013378	2	39061009700	539	1
1065	21.8197	3.26352	0.0011	3	39061009600	413	1
1066	8.3353	2.20056	0.027767	2	39061002900	196	0
1067	13.5752	2.76851	0.005631	3	39061002800	83	1
1068	5.2847	-0.647025	0.517616	0	39061021900	96	0
1069	2.4516	-1.33665	0.181337	0	39061021602	302	0
1070	3.9026	-1.00584	0.314492	0	39061023002	449	0
1071	5.9854	-0.073859	0.941123	0	39049002510	252	0
1072	7.5334	0.457524	0.647294	0	39049002520	267	0
1073	4.2807	-1.1625	0.245032	0	39049002600	426	0
1074	25.349	2.67252	0.007528	3	39139003100	167	1
1075	3.4493	-1.11553	0.264622	0	39139002101	266	0
1076	2.4951	-0.790353	0.429322	0	39139003002	289	0
1077	1.0898	-1.08558	0.277664	0	39139002400	367	0
1078	7.0082	-0.424884	0.670921	0	39139002600	428	0
1079	8.9018	-0.530726	0.595608	0	39139002500	318	0
1080	3.7314	-0.624595	0.532237	0	39139001900	388	0
1081	2.8473	-1.40116	0.161167	0	39139002300	366	0
1082	2.2676	-1.64405	0.100166	0	39139002200	524	0
1083	2.5157	-1.21342	0.224969	0	39139002102	267	0
1084	2.6154	-1.34796	0.17767	0	39139002000	330	0
1085	5.722	0.114917	0.908511	0	39139001400	147	0
1086	9.618	2.00606	0.04485	2	39139001300	253	0
1087	7.6568	-0.095491	0.923924	0	39139001100	150	0
1088	9.1998	1.80957	0.070362	1	39139000700	272	0
1089	26.9407	3.06231	0.002196	3	39139000600	348	1
1090	4.3478	-0.721087	0.470856	0	39049002780	95	0
1091	18.652	1.04372	0.296617	0	39049002800	304	1
1092	7.9758	0.63704	0.524099	0	39049002900	411	0
1093	5.4113	-0.451673	0.651504	0	39049003000	78	0
1094	30.7669	3.30033	0.000966	3	39139000500	362	1
1095	17.2208	2.18302	0.029034	2	39139000400	226	1
1096	6.455	0.601034	0.547817	0	39139001800	215	0
1097	9.3795	0.58404	0.559194	0	39049003600	112	0
1098	15.961	1.13505	0.256353	0	39049003700	302	1
1099	8.402	1.20133	0.229622	0	39049003800	105	0
1100	2.0677	-1.67337	0.094255	-1	39049006710	196	0
1101	1.6667	-2.02454	0.042915	-2	39049006721	253	0
1102	7.9842	0.091782	0.926871	0	39139001600	143	0
1103	7.6751	-0.640253	0.522008	0	39139001500	151	0
1104	2.3987	0.174591	0.861401	0	39139001200	271	0
1105	6.8494	0.116593	0.907182	0	39139001000	593	0
1106	13.2155	1.0219	0.306829	0	39049005200	101	1
1107	13.0601	2.7243	0.006444	3	39049005300	322	1
1108	19.1972	1.00973	0.312625	0	39049005410	125	1
1109	7.3427	-0.219427	0.826317	0	39049008400	152	0
1110	3.2037	-0.054888	0.956228	0	39049008500	281	0
1111	1.3798	-1.88205	0.059829	-1	39049009720	516	0
1112	2.1905	-0.885948	0.375645	0	39049006924	264	0
1113	2.212	-1.96588	0.049312	-2	39049006931	663	0
1114	1.512	-1.53381	0.125076	0	39049006932	485	0
1115	7.3243	-0.951696	0.341251	0	39049006933	710	0
1116	4.1616	0.392636	0.694589	0	39139000900	398	0
1117	8.3581	0.799395	0.424062	0	39139000800	278	0
1118	5.5081	-1.36536	0.172138	0	39139003001	383	0
1119	2.9101	-1.06433	0.287181	0	39049002710	210	0
1120	5.8698	-1.54801	0.12162	0	39049002730	253	0
1121	3.9513	-1.1103	0.26687	0	39049002740	159	0
1122	4.0114	-1.34828	0.177569	0	39049002750	258	0
1123	1.6667	-1.14549	0.252007	0	39049002760	263	0
1124	7.1673	-1.5006	0.133459	0	39049002770	180	0
1125	23.8828	2.03087	0.042268	2	39049005420	240	1
1126	16.2518	2.83475	0.004586	3	39049005500	460	1
1127	14.9693	2.6302	0.008533	3	39049005610	241	1
1128	25.0532	2.61912	0.008816	3	39049005620	279	1
1129	6.6658	1.22776	0.219538	0	39049005700	120	0
1130	2.3457	-1.82017	0.068733	-1	39049006722	194	0
1131	1.4493	-1.66879	0.095159	-1	39049006810	190	0
1132	1.5386	-1.88807	0.059016	-1	39049009740	945	0
1133	1.6016	-1.87102	0.061343	-1	39049009752	559	0
1134	1.7593	-1.48636	0.137184	0	39049000110	210	0
1135	5.448	-1.20408	0.228559	0	39049000120	186	0
1136	1.6959	-1.34447	0.178796	0	39049007534	494	0
1137	3.9499	-1.04988	0.293775	0	39049007710	394	0
1138	13.1787	-1.00415	0.315307	0	39049007721	604	1
1139	2.19	-0.44373	0.657238	0	39139002700	286	0
1140	6.4871	-0.166984	0.867383	0	39139002800	317	0
1141	10.9626	-0.314015	0.75351	0	39139002900	403	0
1142	9.366	1.12092	0.262324	0	39049005810	134	0
1143	14.0546	1.19533	0.231957	0	39049005820	167	1
1144	21.8608	2.6302	0.008534	3	39049005900	243	1
1145	16.6734	2.66317	0.007741	3	39049006000	346	1
1146	17.3797	0.783877	0.433112	0	39049006100	224	1
1147	3.9126	-1.70909	0.087435	-1	39049006821	210	0
1148	2.0833	-1.30197	0.192927	0	39049006822	114	0
1149	1.1803	-1.66686	0.095542	-1	39049007112	504	0
1150	1.8588	-1.69041	0.090949	-1	39049007113	513	0
1151	4.4316	0.437669	0.661626	0	39049007511	186	0
1152	7.7134	-0.733653	0.46316	0	39049000210	206	0
1153	8.8682	-0.602451	0.546874	0	39049000220	280	0
1154	1.6643	-1.11792	0.263603	0	39049000310	261	0
1155	3.5088	-1.40653	0.159568	0	39049000320	151	0
1156	2.9304	-0.238802	0.811259	0	39049008900	310	0
1157	2.9966	0.221285	0.824871	0	39049009000	270	0
1158	6.8315	-1.38152	0.16712	0	39049009100	420	0
1159	2.3048	-2.16433	0.030439	-2	39049009210	543	0
1160	2.7419	-1.76592	0.077408	-1	39049006910	109	0
1161	3.8561	-2.16396	0.030468	-2	39049006921	333	0
1162	2.4628	-1.74345	0.081254	-1	39049006923	253	0
1163	3.5089	-0.819771	0.412347	0	39049007512	307	0
1164	7.051	-0.558271	0.57666	0	39049007520	360	0
1165	4.3984	-0.810703	0.417536	0	39049007722	239	0
1166	5.6059	-0.878184	0.379844	0	39049007730	269	0
1167	2.381	-1.03785	0.299341	0	39049007740	70	0
1168	8.8764	1.03139	0.302359	0	39049008710	204	0
1169	3.0726	-1.05438	0.291709	0	39049000330	194	0
1170	12.67	-0.472123	0.636839	0	39049000410	157	1
1171	4.2939	-0.32843	0.742586	0	39049000420	229	0
1172	7.1861	-0.396594	0.691667	0	39049000500	257	0
1173	17.0635	-0.152206	0.879024	0	39049000600	170	1
1174	3.7372	-1.39841	0.161991	0	39049007531	302	0
1175	4.0279	-1.44568	0.148268	0	39049007532	304	0
1176	1.6331	-1.49044	0.136109	0	39049007533	149	0
1177	7.3915	1.0255	0.305127	0	39049008720	255	0
1178	3.5016	0.079228	0.936851	0	39049008730	101	0
1179	3.7645	-0.786315	0.431683	0	39049008811	149	0
1180	6.7889	-1.63902	0.101209	0	39049008812	195	0
1181	2.9553	-0.970303	0.331896	0	39049008813	191	0
1182	1.3045	-1.32136	0.186381	0	39049009220	179	0
1183	2.6818	-1.64996	0.098952	-1	39049009230	446	0
1184	3.5776	-1.50303	0.132832	0	39049009240	146	0
1185	3.2275	-1.686	0.091796	-1	39049009250	122	0
1186	2.9217	-1.6479	0.099373	-1	39049009311	297	0
1187	5.9902	-0.059493	0.952559	0	39049000710	269	0
1188	6.8526	1.47709	0.139651	0	39049000720	201	0
1189	11.8081	1.06659	0.286158	0	39049000730	336	1
1190	6.0593	-0.283091	0.777107	0	39049000810	159	0
1191	3.3628	-0.107153	0.914668	0	39049008821	192	0
1192	5.1002	-1.40897	0.158844	0	39049008822	402	0
1193	2.7063	-1.16141	0.245477	0	39049008825	475	0
1194	2.1626	-1.77709	0.075554	-1	39049009312	306	0
1195	1.4933	-1.5257	0.127085	0	39049009321	191	0
1196	2.3993	-2.01484	0.043922	-2	39049009322	245	0
1197	9.2867	0.175265	0.860871	0	39049000820	298	0
1198	17.1126	0.7361	0.46167	0	39049000910	360	1
1199	13.5945	0.817215	0.413806	0	39049000920	183	1
1200	9.7076	0.719454	0.471861	0	39049001000	116	0
1201	17.9635	0.127856	0.898263	0	39049001400	175	1
1202	8.2962	0.630578	0.528317	0	39049001500	341	0
1203	6.3492	-0.029345	0.976589	0	39049001600	302	0
1204	2.3194	-0.796933	0.42549	0	39049001700	186	0
1205	7.1429	-1.16441	0.24426	0	39049001820	73	0
1206	1.9328	-0.441753	0.658668	0	39049002000	178	0
1207	2.7778	-0.173257	0.862449	0	39049002200	94	0
1208	9.3571	0.459891	0.645594	0	39049002300	127	0
1209	3.3069	-0.361699	0.717577	0	39167021600	280	0
1210	16.2338	0.040465	0.967723	0	39167021500	84	1
1211	4.2105	-0.271922	0.785682	0	39167021100	235	0
1212	6.2713	-0.846407	0.397326	0	39169000300	149	0
1213	15.4623	-0.418087	0.675884	0	39169001900	241	1
1214	2.6838	-1.17645	0.239414	0	39169001400	233	0
1215	5.1852	-1.48474	0.137613	0	39169000900	260	0
1216	10.0072	-0.548162	0.583581	0	39169002100	216	0
1217	2.7778	-0.700494	0.483619	0	39169003300	314	0
1218	3.2323	-1.01035	0.31233	0	39169003200	269	0
1219	8.5958	-0.267124	0.789373	0	39169000100	302	0
1220	1.8434	-1.32408	0.185475	0	39169002901	250	0
1221	2.5904	0.186836	0.851789	0	39169002000	225	0
1222	6.7562	-0.548988	0.583013	0	39169000500	288	0
1223	4.7619	-1.2548	0.20955	0	39137030600	396	0
1224	1.3333	-1.52891	0.126286	0	39137030500	333	0
1225	2.75	-1.43281	0.151911	0	39137030300	718	0
1226	3.1364	-1.15423	0.248408	0	39169000800	522	0
1227	3.1386	-0.676661	0.498621	0	39169001000	208	0
1228	1.6667	-0.35995	0.718885	0	39169001800	381	0
1229	5.9821	-1.03103	0.302528	0	39137030100	405	0
1230	2.0518	-0.885967	0.375635	0	39137030700	420	0
1231	1.1494	-1.34811	0.177623	0	39137030200	470	0
1232	2.8986	-1.87444	0.060869	-1	39137030400	271	0
1233	4.416	-0.961004	0.33655	0	39169001100	80	0
1234	11.8462	-0.273529	0.784447	0	39169001200	113	1
1235	1.5873	-1.52108	0.12824	0	39169003100	187	0
1236	5.1354	-1.30151	0.193083	0	39169002500	165	0
1237	2.3971	-0.570379	0.56842	0	39169000700	470	0
1238	3.8987	-1.22538	0.220433	0	39169002400	307	0
1239	3.8433	-1.0393	0.298664	0	39169003500	259	0
1240	5	-1.06469	0.287017	0	39169001700	1254	0
1241	5.0718	-1.34096	0.179933	0	39169003400	303	0
1242	13.4806	-0.253879	0.799589	0	39169000600	400	1
1243	21.5278	1.38298	0.166672	0	39167020800	287	1
1244	18.7179	0.905976	0.364948	0	39167020500	94	1
1245	1.5152	1.21181	0.225584	0	39167020400	121	0
1246	3.1388	-0.273643	0.784359	0	39167020300	226	0
1247	6.9171	-0.430223	0.667034	0	39167021200	368	0
1248	2.012	0.203302	0.838899	0	39167021400	228	0
1249	13.9134	0.320814	0.748351	0	39167021000	342	1
1250	6.2233	1.59462	0.110798	0	39167020900	143	0
1251	2.8392	-1.15732	0.247143	0	39167020200	419	0
1252	11.1553	-1.0457	0.295702	0	39169003700	476	0
1253	7.6263	-0.792206	0.428241	0	39169001300	324	0
1254	3.0277	-1.16537	0.24387	0	39167020102	164	0
1255	1.4378	-1.16537	0.24387	0	39167020101	187	0
1256	3.4297	-0.898156	0.369103	0	39167021700	383	0
1257	9.8374	-0.163015	0.870506	0	39167021300	358	0
1258	4.2207	-0.680826	0.495982	0	39169002200	288	0
1259	2.4691	-1.56199	0.118291	0	39169003000	145	0
1260	3.9216	-1.28431	0.199034	0	39169002300	225	0
1261	3.6036	-1.88765	0.059072	-1	39169002902	290	0
1262	3.6424	-0.272388	0.785323	0	39169000200	215	0
1263	5.5945	-1.22033	0.222341	0	39049007047	322	0
1264	2.4683	-1.50151	0.133224	0	39049007048	528	0
1265	1.5873	-1.91227	0.055842	-1	39049007041	115	0
1266	3.1501	-1.59584	0.110523	0	39049007043	324	0
1267	0.9804	-1.72406	0.084696	-1	39049009334	227	0
1268	0.3205	-1.58523	0.112914	0	39049009336	214	0
1269	2.2258	-1.98497	0.047148	-2	39049009337	392	0
1270	2.3591	-1.48608	0.137257	0	39049009340	297	0
1271	3.3387	-1.68127	0.09271	-1	39049009350	234	0
1272	3.1644	-0.802552	0.422234	0	39049009450	790	0
1273	3.8468	-1.30784	0.190927	0	39049009420	557	0
1274	0	-2.11802	0.034174	-2	39049007193	404	0
1275	2.6896	-1.62072	0.105078	0	39049007132	627	0
1276	2.5635	-1.2793	0.200792	0	39049009711	336	0
1277	2.5	-1.66574	0.095764	-1	39049009712	158	0
1278	1.9262	-1.98699	0.046924	-2	39049009751	385	0
1279	3.8911	-1.73738	0.08232	-1	39049006372	567	0
1280	3.9816	-1.52939	0.126168	0	39049006386	336	0
1281	2.5585	-1.07349	0.283051	0	39049008210	193	0
1282	3.9657	-1.36675	0.171705	0	39049008230	262	0
1283	10.5572	-0.233964	0.815013	0	39027964600	274	0
1284	6.6464	-0.916082	0.359624	0	39027964300	293	0
1285	8.7395	-0.803949	0.421426	0	39049010500	607	0
1286	4.5322	-1.28476	0.198874	0	39049010700	52	0
1287	2.5585	-1.18038	0.237849	0	39049006395	237	0
1288	1.9048	-1.52396	0.127519	0	39049007393	563	0
1289	2.2017	-1.99964	0.045539	-2	39049007954	933	0
1290	0.8658	-1.90016	0.057412	-1	39049010602	471	0
1291	1.343	-1.5246	0.127359	0	39049007551	1235	0
1292	4.4394	-1.45972	0.144367	0	39049007044	464	0
1293	2.0969	-1.50873	0.131369	0	39049006393	457	0
1294	2.5904	-1.46982	0.141609	0	39049006394	258	0
1295	1.4487	-1.90635	0.056604	-1	39049009361	251	0
1296	2.1969	-2.06218	0.039191	-2	39049009430	726	0
1297	2.2857	-1.56864	0.116732	0	39049009520	401	0
1298	6.0382	-1.05627	0.290844	0	39049009410	243	0
1299	2.973	-1.6606	0.096793	-1	39049009390	448	0
1300	1.3757	-1.75276	0.079644	-1	39049009386	277	0
1301	2.0665	-1.86137	0.062692	-1	39049009381	509	0
1302	1.8185	-1.96468	0.049451	-2	39049009374	875	0
1303	2.386	-1.47466	0.140303	0	39049009373	768	0
1304	1	-2.35608	0.018469	-2	39049007120	518	0
1305	3.4359	-1.84971	0.064356	-1	39049007115	617	0
1306	2.6154	-1.72556	0.084427	-1	39049007020	464	0
1307	3.5461	-1.39839	0.161995	0	39049007550	210	0
1308	2.8235	-1.99833	0.045681	-2	39049009800	349	0
1309	2.0833	0.843754	0.398807	0	39049004200	237	0
1310	19.427	0.59071	0.554715	0	39049004300	313	1
1311	2.4003	-1.78582	0.074129	-1	39049006387	404	0
1312	2.1481	-2.20772	0.027264	-2	39049006391	391	0
1313	1.0417	-2.14271	0.032136	-2	39049006392	283	0
1314	6.8765	-1.30573	0.191643	0	39049006410	170	0
1315	2.0833	-1.38951	0.164678	0	39049006430	377	0
1316	2.072	0.020232	0.983859	0	39049008241	380	0
1317	1.6428	-1.71798	0.0858	-1	39049008242	617	0
1318	1.627	-1.31582	0.188234	0	39027964900	383	0
1319	5.4007	-1.04515	0.295954	0	39027965100	309	0
1320	3.6111	-1.22106	0.222062	0	39027965000	340	0
1321	6.3426	-1.49486	0.13495	0	39027964800	359	0
1322	3.4675	-0.666899	0.504837	0	39027964700	520	0
1323	6.2858	-0.468918	0.639128	0	39027964500	486	0
1324	5.1344	-1.04884	0.29425	0	39027964400	317	0
1325	0	-1.4727	0.140831	0	39049007203	306	0
1326	1.9284	-1.71088	0.087103	-1	39049009495	399	0
1327	6.1111	-1.4875	0.136883	0	39049009497	82	0
1328	2.0357	-1.65692	0.097535	-1	39049010601	525	0
1329	1.3851	-1.95783	0.050249	-1	39049007953	723	0
1330	3.959	-1.36058	0.173645	0	39049007494	427	0
1331	5.3419	-1.70553	0.088096	-1	39049007394	158	0
1332	3.3333	-1.18109	0.237567	0	39049007205	347	0
1333	2.0032	-1.7307	0.083505	-1	39049006396	249	0
1334	6.1988	-1.18038	0.237849	0	39049006236	395	0
1335	3.344	-1.74055	0.081762	-1	39049008164	510	0
1336	1.943	-1.41914	0.155857	0	39049008163	458	0
1337	0	-1.16061	0.245802	0	39049001902	76	0
1338	8.3333	-1.53577	0.124594	0	39049001901	63	0
1339	1.6667	-1.18514	0.235964	0	39049001122	96	0
1340	2.1091	-2.44834	0.014352	-2	39049007114	456	0
1341	4.1667	-1.67096	0.094729	-1	39049009384	200	0
1342	1.2346	-1.65465	0.097996	-1	39049009383	151	0
1343	2.6184	-1.82443	0.068088	-1	39049009372	379	0
1344	3.7666	-2.04373	0.04098	-2	39049009371	454	0
1345	9.1968	-1.39398	0.163324	0	39049006230	1353	0
1346	2.0415	-2.01145	0.044278	-2	39049006383	793	0
1347	4.5843	-1.43361	0.151683	0	39049006384	475	0
1348	19.1227	2.16458	0.03042	2	39049004500	493	1
1349	4.1241	0.174032	0.86184	0	39049004610	239	0
1350	16.6121	1.80233	0.071494	1	39049004620	300	1
1351	21.7127	2.37715	0.017447	2	39049004700	584	1
1352	3.4722	-0.628151	0.529905	0	39049006500	355	0
1353	5.3682	-0.83216	0.405319	0	39049006600	336	0
1354	3.3333	-1.98391	0.047266	-2	39049006950	124	0
1355	2.3634	-1.5856	0.112831	0	39049007811	185	0
1356	1.5152	-1.25836	0.208263	0	39049007812	117	0
1357	3.3032	-0.433784	0.664445	0	39049007820	260	0
1358	6.591	-1.15414	0.248442	0	39049008311	663	0
1359	5.4525	-1.19437	0.232332	0	39049008312	646	0
1360	2.1739	-0.885278	0.376007	0	39049008321	138	0
1361	6.2852	-1.19615	0.23164	0	39049007207	315	0
1362	2.7516	-1.49715	0.134355	0	39049007209	540	0
1363	2.7778	-1.79375	0.072853	-1	39049007210	700	0
1364	1.9868	-1.87398	0.060933	-1	39049007199	486	0
1365	1.1269	-1.94475	0.051806	-1	39049007202	267	0
1366	1.1111	-1.99307	0.046254	-2	39049007198	268	0
1367	3.3637	-1.50816	0.131514	0	39049007396	1286	0
1368	1.6119	-2.15298	0.03132	-2	39049007395	1268	0
1369	3.4512	-1.49332	0.135354	0	39049009323	417	0
1370	3.4446	-1.73903	0.082029	-1	39049009385	181	0
1371	3.0825	-1.23256	0.217741	0	39049009382	220	0
1372	1.8868	-1.82185	0.068478	-1	39049009362	359	0
1373	4.7365	-1.51744	0.129156	0	39049009326	212	0
1374	4.1011	-1.71682	0.086012	-1	39049007492	367	0
1375	2.9788	-1.53929	0.123733	0	39049007921	778	0
1376	1.4352	-1.37354	0.169584	0	39049007922	279	0
1377	10.2034	0.628513	0.529668	0	39049004810	265	0
1378	9.4126	1.28822	0.197669	0	39049004820	243	0
1379	17.0097	2.27591	0.022851	2	39049004900	526	1
1380	20.3904	2.06254	0.039157	2	39049005000	604	1
1381	0	-1.32779	0.184248	0	39049007830	76	0
1382	3.5205	-1.78687	0.073959	-1	39049007931	410	0
1383	1.6837	-1.88323	0.059669	-1	39049008350	948	0
1384	3.5562	-1.54137	0.123228	0	39049008360	540	0
1385	1.4204	-1.88058	0.060029	-1	39049009325	532	0
1386	7.9365	-1.4667	0.142457	0	39049009331	74	0
1387	0.8333	-1.84695	0.064754	-1	39049009332	174	0
1388	1.4184	-1.16311	0.244787	0	39049009333	129	0
1389	1.4493	-2.22582	0.026026	-2	39049007010	197	0
1390	2.9644	-1.21729	0.223496	0	39049007426	176	0
1391	3.6034	-1.23875	0.215437	0	39049007424	447	0
1392	2.8759	-2.14841	0.031681	-2	39049006990	528	0
1393	1.5249	-1.6436	0.100259	0	39049007933	762	0
1394	2.7313	-1.5271	0.126737	0	39049007941	211	0
1395	2.1716	-2.19426	0.028217	-2	39049008000	530	0
1396	3.8399	-1.49276	0.135499	0	39049008110	307	0
1397	9.8305	0.461678	0.644312	0	39049005100	353	0
1398	2.1864	-1.36546	0.172109	0	39049006220	444	0
1399	2.4846	-1.71482	0.086379	-1	39049006310	234	0
1400	2.7371	-1.48075	0.138673	0	39049006321	215	0
1401	2.5488	-1.66905	0.095108	-1	39049007951	651	0
1402	3.8708	-1.79594	0.072503	-1	39049007952	470	0
1403	1.7176	-1.98707	0.046914	-2	39049008370	728	0
1404	4	-1.66181	0.096551	-1	39049008380	390	0
1405	2.6641	-1.46445	0.14307	0	39049007427	425	0
1406	6.1529	-0.906572	0.364633	0	39049007425	193	0
1407	2.0299	-1.23803	0.215703	0	39049009440	335	0
1408	4.5098	-2.00105	0.045387	-2	39049009590	266	0
1409	0.7097	-2.05341	0.040033	-2	39049006945	651	0
1410	0	-2.0196	0.043424	-2	39049006944	270	0
1411	1.599	-2.19355	0.028268	-2	39049006943	431	0
1412	2.9083	-1.55689	0.119498	0	39049008132	755	0
1413	2.5827	-1.791	0.073294	-1	39049008141	864	0
1414	3.2819	-1.78504	0.074256	-1	39049006323	189	0
1415	2.3494	-1.60028	0.109536	0	39049006330	406	0
1416	1.1905	-1.46481	0.142972	0	39049006340	161	0
1417	5.3004	-1.53952	0.123677	0	39049008120	378	0
1418	1.0113	-1.91985	0.054877	-1	39049008161	832	0
1419	4.172	-0.364302	0.715633	0	39049008322	358	0
1420	4.6415	-0.013197	0.989471	0	39049008330	104	0
1421	3.4043	-1.10436	0.269438	0	39049008340	456	0
1422	1.4089	-1.48159	0.13845	0	39049010300	411	0
1423	2.1375	-2.26391	0.023579	-2	39049010200	1794	0
1424	2.5926	-2.20642	0.027354	-2	39049010000	365	0
1425	4.0203	-1.65261	0.098409	-1	39049009900	128	0
1426	0	-0.623352	0.533053	0	39049010400	618	0
1427	0	-1.67246	0.094433	-1	39049006942	135	0
1428	0	-2.1934	0.028278	-2	39049007194	380	0
1429	2.0406	-2.05206	0.040164	-2	39049008142	774	0
1430	1.9111	-2.04614	0.040743	-2	39049008162	913	0
1431	4.3698	-1.82763	0.067605	-1	39049009600	426	0
1432	3.3286	-1.12698	0.259749	0	39049006351	254	0
1433	6.3499	-1.26697	0.205165	0	39049006352	189	0
1434	8.3813	-1.33546	0.181727	0	39049006353	314	0
1435	3.6037	-1.46628	0.142573	0	39049006371	637	0
1436	1.2346	-1.24524	0.213043	0	39171950900	215	0
1437	5.1282	-1.49867	0.133959	0	39171950800	198	0
1438	2.165	-0.913402	0.361031	0	39171950700	280	0
1439	6.4743	-0.913402	0.361031	0	39171950600	410	0
1440	4.477	-0.970694	0.331701	0	39171950300	380	0
1441	2.7771	-1.26685	0.205208	0	39171950200	291	0
1442	2.9442	-1.5493	0.121311	0	39171950500	290	0
1443	5.7842	-1.27921	0.200822	0	39171950400	325	0
1444	2.7498	-1.08877	0.276256	0	39171950100	367	0
1445	18.4444	1.71825	0.085752	1	39099801400	119	1
1446	14.5977	2.45966	0.013907	2	39099801300	212	1
1447	12.8326	2.43024	0.015089	2	39099801200	143	1
1448	21.9482	4.20303	2.6e-05	3	39099801100	202	1
1449	16.6195	4.90076	1e-06	3	39099801000	153	1
1450	21.9931	3.92934	8.5e-05	3	39099800600	140	1
1451	10.6787	2.37952	0.017335	2	39099811300	478	0
1452	16.2289	3.32532	0.000883	3	39099801500	144	1
1453	7.5406	-1.73877	0.082076	-1	39099812900	196	0
1454	6.2619	-1.71748	0.085891	-1	39099813500	399	0
1455	12.3855	4.5076	7e-06	3	39099800500	325	1
1456	27.7778	3.13627	0.001711	3	39099800300	81	1
1457	1.5873	-0.302956	0.761923	0	39099810800	135	0
1458	11.0185	0.544	0.586442	0	39099810700	256	0
1459	16.6072	0.521433	0.602065	0	39099813200	279	1
1460	4.5249	-1.15837	0.246712	0	39099812601	228	0
1461	2.5265	-1.49323	0.135377	0	39099812602	280	0
1462	7.7486	0.854492	0.392832	0	39099813000	309	0
1463	10.1243	0.280354	0.779206	0	39099812400	222	0
1464	1.4911	-1.70204	0.088748	-1	39099812302	396	0
1465	2.2222	-1.50578	0.132124	0	39099811200	133	0
1466	2.5989	-1.32337	0.185714	0	39099812001	309	0
1467	3.4169	-1.55093	0.120918	0	39099812603	481	0
1468	1.8533	-1.4738	0.140534	0	39099812500	275	0
1469	8.5058	2.58796	0.009655	3	39099814100	401	0
1470	21.2942	5.97649	0	3	39099813900	160	1
1471	11.4958	3.37432	0.00074	3	39099814000	283	0
1472	25.4431	4.36721	1.3e-05	3	39099813700	155	1
1473	8.214	1.80092	0.071715	1	39099813800	199	0
1474	3.9216	-1.45632	0.145306	0	39099811902	147	0
1475	2.5926	-1.37069	0.17047	0	39099811002	439	0
1476	3.1919	-1.15289	0.248954	0	39099813600	492	0
1477	0.7576	-1.12693	0.259772	0	39099811901	247	0
1478	2.6667	-1.30448	0.19207	0	39099811001	163	0
1479	42.131	3.51899	0.000433	3	39099804300	95	1
1480	13.2099	3.98942	6.6e-05	3	39099804200	124	1
1481	6.9403	-1.54278	0.122885	0	39099812800	199	0
1482	0	-1.209	0.226661	0	39099811100	51	0
1483	24.0741	2.66466	0.007707	3	39099804100	62	1
1484	25.6138	4.4987	7e-06	3	39099804000	102	1
1485	10.4532	1.26104	0.207294	0	39099803000	141	0
1486	22.6826	1.73338	0.083028	1	39099802900	231	1
1487	1.6667	-1.86765	0.06181	-1	39099812700	107	0
1488	1.4493	-0.223501	0.823145	0	39099813400	210	0
1489	2.5641	-0.574461	0.565656	0	39099813300	206	0
1490	7.6923	-0.409059	0.682496	0	39099810900	102	0
1491	13.4964	0.951885	0.341155	0	39099810600	256	1
1492	12.4989	1.03177	0.302179	0	39099802800	186	1
1493	2.7222	2.05412	0.039964	2	39099802702	171	0
1494	1.2821	-1.31875	0.187251	0	39099802701	135	0
1495	4.1494	-0.977046	0.328546	0	39099812200	369	0
1496	0.4274	-2.22361	0.026175	-2	39099812100	583	0
1497	12.7118	-0.079132	0.936927	0	39099810300	192	1
1498	21.3095	2.9989	0.00271	3	39099802600	159	1
1499	29.922	4.10356	4.1e-05	3	39099802500	107	1
1500	28.9757	5.57077	0	3	39099802400	258	1
1501	6.7982	1.27534	0.20219	0	39099810200	131	0
1502	9.0802	0.288595	0.772891	0	39099810100	262	0
1503	0	-1.64888	0.099173	-1	39099812002	215	0
1504	29.7514	5.68751	0	3	39099802300	58	1
1505	31.8452	6.72555	0	3	39099802100	67	1
1506	35.5591	6.64038	0	3	39099801700	125	1
1507	32.4728	5.56533	0	3	39099801600	330	1
1508	8.1481	-0.480193	0.63109	0	39099811800	124	0
1509	7.8098	-0.368966	0.712153	0	39099811700	211	0
1510	3.2258	-1.04166	0.297568	0	39099811600	179	0
1511	2.0968	-0.813202	0.416102	0	39099811500	324	0
1512	10.8642	1.75282	0.079634	1	39099811400	285	0
1513	6.3866	-0.089082	0.929017	0	39099812301	339	0
1514	11.8099	2.22019	0.026406	2	39035196400	224	1
1515	8.7991	1.57711	0.11477	0	39035107701	54	0
1516	15.8954	2.58895	0.009627	3	39035107802	114	1
1517	0	-0.200593	0.841017	0	39035192300	96	0
1518	5.6705	0.023373	0.981353	0	39035137103	199	0
1519	4.9136	-0.51538	0.606287	0	39035177103	251	0
1520	3.7177	-1.02738	0.304243	0	39035177101	331	0
1521	6.0648	-1.25854	0.208198	0	39035190504	983	0
1522	3.9216	-1.38194	0.16699	0	39035153105	244	0
1523	1.4493	-1.61628	0.106033	0	39035153104	244	0
1524	6.7901	-0.196648	0.844103	0	39035180103	196	0
1525	6.183	0.051883	0.958622	0	39035152703	103	0
1526	11.9841	1.16848	0.242612	0	39035152702	152	1
1527	12.0498	0.213415	0.831003	0	39035152604	249	1
1528	6.6667	-1.50091	0.133379	0	39035184104	100	0
1529	0	-1.25827	0.208294	0	39035184103	246	0
1530	18.1813	1.41864	0.156004	0	39035183606	142	1
1531	12.1442	0.874431	0.381884	0	39035183605	209	1
1532	18.7316	1.9113	0.055966	1	39035183604	174	1
1533	15.1421	2.61847	0.008832	3	39035183603	118	1
1534	28.9474	5.33132	0	3	39035108201	82	1
1535	39.5	10.5317	0	3	39035111202	115	1
1536	4.5516	-0.834909	0.403769	0	39035138106	241	0
1537	2.8464	0.710254	0.477546	0	39035137102	279	0
1538	6.4895	3.00845	0.002626	3	39035137101	122	0
1539	13.5303	3.05844	0.002225	3	39035106100	258	1
1540	31.7809	4.8627	1e-06	3	39035105100	392	1
1541	3.2616	-1.33078	0.18326	0	39035176200	385	0
1542	0	-1.11969	0.262848	0	39035176100	126	0
1543	8.672	1.07992	0.280179	0	39035152603	89	0
1544	11.0596	1.76571	0.077445	1	39035152502	181	0
1545	12.2767	1.9539	0.050713	1	39035152501	234	1
1546	18.4255	1.69985	0.089159	1	39035152400	135	1
1547	11.6455	0.287642	0.77362	0	39035152303	250	1
1548	10.4165	-0.793782	0.427322	0	39035152302	336	0
1549	5.4803	1.11661	0.264161	0	39035183502	386	0
1550	2.1505	0.263246	0.792361	0	39035183501	138	0
1551	9.6536	2.55643	0.010575	2	39035183402	75	0
1552	6.2032	1.14669	0.251509	0	39035183401	186	0
1553	5.2419	-1.00279	0.315964	0	39035183300	298	0
1554	13.7446	-0.542295	0.587615	0	39035183200	185	1
1555	26.8221	7.00182	0	3	39035101501	227	1
1556	44.0488	10.0895	0	3	39035116400	215	1
1557	40.8691	9.57816	0	3	39035116300	133	1
1558	35.5567	10.1942	0	3	39035116200	121	1
1559	7.7419	-1.40304	0.160604	0	39035136103	324	0
1560	1.9869	-1.58373	0.113255	0	39035136102	719	0
1561	2.0266	-1.2999	0.193637	0	39035136101	315	0
1562	0	-1.6414	0.100715	0	39035175202	164	0
1563	1.2346	-1.75544	0.079185	-1	39035175201	356	0
1564	6.3417	-1.5346	0.124882	0	39035175104	282	0
1565	8.5884	-1.32276	0.185915	0	39035175103	381	0
1566	8.5715	0.670289	0.502673	0	39035152202	323	0
1567	7.0652	0.143158	0.886166	0	39035152201	246	0
1568	11.6263	0.961403	0.33635	0	39035152102	362	1
1569	6.4815	1.41066	0.158346	0	39035152101	157	0
1570	36.9442	10.8816	0	3	39035151800	135	1
1571	33.5714	7.58357	0	3	39035151700	118	1
1572	5.5921	1.76147	0.078159	1	39035183100	223	0
1573	5.8081	-1.34267	0.17938	0	39035182106	151	0
1574	4.3651	-0.929101	0.352837	0	39035182105	149	0
1575	6.937	0.497483	0.618848	0	39035123800	433	0
1576	5.6232	-0.721516	0.470592	0	39035123700	145	0
1577	28.6276	8.04958	0	3	39035116100	104	1
1578	26.5732	4.04947	5.1e-05	3	39035115900	331	1
1579	30.4791	5.46995	0	3	39035115800	321	1
1580	23.5478	4.52334	6e-06	3	39035115700	142	1
1581	28.7455	6.48089	0	3	39035115400	228	1
1582	22.2999	6.03656	0	3	39035115300	125	1
1583	3.1746	-0.539698	0.589405	0	39035135105	353	0
1584	10	-1.0323	0.301932	0	39035135104	201	0
1585	2.0833	-1.69639	0.089813	-1	39035175105	236	0
1586	4.7619	-1.78932	0.073563	-1	39035174207	224	0
1587	5.2549	-1.11686	0.264055	0	39035174206	189	0
1588	2.4691	-1.25658	0.208907	0	39035174205	264	0
1589	4.8413	-1.33617	0.181493	0	39035174204	229	0
1590	25.9291	6.78294	0	3	39035151600	132	1
1591	41.0302	10.5627	0	3	39035151500	109	1
1592	40.3375	9.94444	0	3	39035151400	104	1
1593	30.6373	7.81834	0	3	39035151300	60	1
1594	37.1277	6.84659	0	3	39035151200	98	1
1595	25.7255	9.1971	0	3	39035151100	78	1
1596	46.8095	10.1245	0	3	39035150400	162	1
1597	14.3721	0.513133	0.607858	0	39035123603	237	1
1598	10.1947	0.006658	0.994687	0	39035123602	147	0
1599	5.4212	0.79665	0.425654	0	39035123601	200	0
1600	15.3706	1.93451	0.053051	1	39035123502	212	1
1601	21.6195	3.99444	6.5e-05	3	39035123501	289	1
1602	23.3884	6.54169	0	3	39035115200	84	1
1603	35.6794	5.03541	0	3	39035115100	120	1
1604	30.3591	6.30234	0	3	39035114900	206	1
1605	24.9908	4.96923	1e-06	3	39035114600	140	1
1606	14.3631	3.56023	0.000371	3	39035114300	498	1
1607	19.4416	5.085	0	3	39035114100	194	1
1608	10	-0.740039	0.459276	0	39035134300	130	0
1609	0	-0.953302	0.340437	0	39035134206	168	0
1610	1.9608	-1.30351	0.192401	0	39035134205	178	0
1611	3.9683	-1.16047	0.245857	0	39035134204	252	0
1612	2.381	-1.10607	0.268696	0	39035174203	123	0
1613	2.2222	-1.49626	0.134585	0	39035174107	276	0
1614	3.5088	-1.31784	0.187558	0	39035174106	218	0
1615	3.1746	-1.84733	0.0647	-1	39035174105	179	0
1616	2.7778	-1.62421	0.104331	0	39035174104	134	0
1617	1.8519	-1.77404	0.076056	-1	39035174103	182	0
1618	48.2589	10.5271	0	3	39035150300	113	1
1619	45.3107	11.772	0	3	39035150100	214	1
1620	3.2129	0.722576	0.46994	0	39035141700	116	0
1621	18.4795	1.8984	0.057643	1	39035141602	112	1
1622	9.3362	0.65018	0.515576	0	39035141601	160	0
1623	9.6224	2.30638	0.021089	2	39035141500	104	0
1624	10.6384	1.62073	0.105075	0	39035141400	239	0
1625	6.1777	0.324959	0.745212	0	39035123400	241	0
1626	7.7782	2.21804	0.026552	2	39035123200	205	0
1627	4.709	0.453358	0.650291	0	39035123100	159	0
1628	13.7103	1.37913	0.167855	0	39035122300	115	1
1629	14.4423	3.50345	0.000459	3	39035122200	127	1
1630	22.9351	5.16152	0	3	39035113600	70	1
1631	37.3545	4.70604	3e-06	3	39035113500	97	1
1632	26.8519	5.28928	0	3	39035112800	65	1
1633	26.2824	4.89278	1e-06	3	39035112301	94	1
1634	17.9966	4.87893	1e-06	3	39035112600	145	1
1635	39.1634	6.26094	0	3	39035112500	63	1
1636	26.781	6.17534	0	3	39035112400	84	1
1637	30.638	8.43456	0	3	39035112200	101	1
1638	4.0598	-1.16409	0.244387	0	39035134203	300	0
1639	7.0284	-0.638246	0.523313	0	39035134100	79	0
1640	5.0463	-0.646064	0.518238	0	39035133104	186	0
1641	2.9491	-0.209682	0.833916	0	39035133103	179	0
1642	9.8329	-1.22298	0.221336	0	39035194900	168	0
1643	6.6023	-0.898817	0.36875	0	39035173107	124	0
1644	11.8622	-0.800501	0.423421	0	39035173106	279	1
1645	5.5556	-0.783954	0.433067	0	39035173105	91	0
1646	4.9497	-0.590604	0.554786	0	39035173104	221	0
1647	10.5069	1.64031	0.10094	0	39035141300	138	0
1648	14.8512	1.83414	0.066633	1	39035141200	167	1
1649	11.7083	2.94218	0.003259	3	39035141100	161	1
1650	31.3776	5.04352	0	3	39035141000	132	1
1651	7.6057	1.64138	0.10072	0	39035140900	134	0
1652	7.2219	2.26448	0.023545	2	39035140800	327	0
1653	9.3989	1.90396	0.056915	1	39035122100	153	0
1654	15.4922	2.19159	0.028409	2	39035121900	80	1
1655	17.2102	2.19611	0.028084	2	39035121800	86	1
1656	11.3541	3.4823	0.000497	3	39035121700	208	0
1657	26.013	4.87718	1e-06	3	39035121500	180	1
1658	23.3191	5.52562	0	3	39035121401	118	1
1659	23.194	4.3724	1.2e-05	3	39035121300	169	1
1660	34.4588	6.01746	0	3	39035121200	141	1
1661	31.5008	9.78325	0	3	39035112100	124	1
1662	36.9418	10.1296	0	3	39035111902	69	1
1663	30.2294	8.51936	0	3	39035111800	61	1
1664	50.3333	9.01113	0	3	39035111700	116	1
1665	44.6779	10.2004	0	3	39035111600	118	1
1666	45.5556	8.05146	0	3	39035111500	103	1
1667	6.6667	-0.412072	0.680286	0	39035132302	130	0
1668	3.8491	-0.567256	0.57054	0	39035132301	216	0
1669	10.2396	-0.771976	0.440129	0	39035132200	224	0
1670	6.8411	-0.345475	0.729737	0	39035132100	280	0
1671	0	-1.70355	0.088466	-1	39035172201	233	0
1672	5.6295	-1.41021	0.158479	0	39035172103	269	0
1673	1.3889	-1.69905	0.08931	-1	39035172102	236	0
1674	1.1905	-2.28503	0.022311	-2	39035172101	171	0
1675	1.6667	-0.772104	0.440053	0	39035171206	164	0
1676	3.5818	-0.737166	0.461021	0	39035171205	152	0
1677	9.2004	-0.147256	0.88293	0	39035171204	158	0
1678	21.6634	2.82785	0.004686	3	39035140702	120	1
1679	24.7545	3.02495	0.002487	3	39035140701	254	1
1680	22.8836	4.34108	1.4e-05	3	39035140600	125	1
1681	15.4775	1.71329	0.086659	1	39035140500	268	1
1682	19.9522	1.64043	0.100916	0	39035140400	260	1
1683	12.2132	2.90539	0.003668	3	39035140302	161	1
1684	17.0593	4.33818	1.4e-05	3	39035140301	181	1
1685	12.5928	3.28529	0.001019	3	39035140100	102	1
1686	25.9292	5.9456	0	3	39035121100	156	1
1687	25.566	7.44278	0	3	39035120802	187	1
1688	23.3422	4.12344	3.7e-05	3	39035120801	182	1
1689	30.6366	6.76028	0	3	39035120702	139	1
1690	32.2072	6.7515	0	3	39035120701	125	1
1691	31.786	7.5513	0	3	39035120600	250	1
1692	32.9353	6.5171	0	3	39035120500	199	1
1693	27.1936	5.8149	0	3	39035120400	174	1
1694	33.071	9.01749	0	3	39035111401	167	1
1695	21.8841	3.00112	0.00269	3	39035108400	95	1
1696	2.7367	1.63136	0.102815	0	39035107000	74	0
1697	11.671	1.53499	0.124787	0	39035106900	249	1
1698	21.3239	2.97133	0.002965	3	39035106800	268	1
1699	0.813	-1.94577	0.051682	-1	39035131104	129	0
1700	1.5061	-1.87046	0.061419	-1	39035131103	286	0
1701	3.6824	-1.1462	0.251711	0	39035131102	117	0
1702	0	-0.899414	0.368432	0	39035130106	248	0
1703	10.3723	0.18098	0.856383	0	39035171104	370	0
1704	11.4926	1.13722	0.255446	0	39035171103	247	0
1705	7.9044	-0.112839	0.910158	0	39035171102	366	0
1706	3.9624	-1.83266	0.066853	-1	39035172202	186	0
1707	1.3605	-2.3368	0.01945	-2	39035170202	216	0
1708	0	-1.20587	0.227867	0	39035153103	162	0
1709	16.6506	3.5829	0.00034	3	39035126100	211	1
1710	11.8975	0.354768	0.722763	0	39035124600	328	1
1711	14.145	0.691753	0.489093	0	39035124500	246	1
1712	15.0352	1.99713	0.045811	2	39035124300	326	1
1713	35.5449	6.63961	0	3	39035120200	204	1
1714	27.1226	5.21332	0	3	39035119900	202	1
1715	33.0922	7.23686	0	3	39035119800	296	1
1716	32.5035	5.79136	0	3	39035119702	184	1
1717	15.52	4.42237	1e-05	3	39035119701	122	1
1718	29.9497	8.04744	0	3	39035119600	214	1
1719	16.269	4.19515	2.7e-05	3	39035119502	92	1
1720	18.272	3.06116	0.002205	3	39035106600	264	1
1721	18.7972	1.49716	0.134353	0	39035106500	179	1
1722	25.5117	3.35352	0.000798	3	39035106400	111	1
1723	23.308	4.75647	2e-06	3	39035106300	270	1
1724	13.8395	2.27492	0.022911	2	39035106200	266	1
1725	16.0154	1.37633	0.168721	0	39035105900	211	1
1726	1.8519	-0.915239	0.360066	0	39035130105	302	0
1727	5.5882	-0.915239	0.360066	0	39035130104	292	0
1728	0	-1.23824	0.215627	0	39035130103	290	0
1729	7.7778	-1.2514	0.210787	0	39035182104	123	0
1730	0	-2.24953	0.024479	-2	39035170201	97	0
1731	0.9199	-2.19064	0.028478	-2	39035170102	385	0
1732	2.3502	-1.68913	0.091194	-1	39035170101	212	0
1733	22.2222	4.93772	1e-06	3	39035161800	96	1
1734	18.0556	4.59572	4e-06	3	39035161700	207	1
1735	25.3253	3.38924	0.000701	3	39035161600	142	1
1736	15.6573	2.95923	0.003084	3	39035161500	290	1
1737	18.1093	1.37684	0.168562	0	39035161400	262	1
1738	14.6528	0.94812	0.343068	0	39035124202	90	1
1739	9.677	2.39341	0.016693	2	39035124201	177	0
1740	16.28	4.01278	6e-05	3	39035124100	366	1
1741	21.2528	2.62873	0.008571	3	39035123900	262	1
1742	0	-2.00097	0.045395	-2	39035155102	157	0
1743	23.2619	2.53294	0.011311	2	39035119501	147	1
1744	27.8598	5.34	0	3	39035119402	158	1
1745	23.4267	2.99143	0.002777	3	39035119401	138	1
1746	22.5429	6.44061	0	3	39035119300	497	1
1747	15.5334	5.05345	0	3	39035118900	124	1
1748	0	-1.77823	0.075366	-1	39035196300	165	0
1749	30.2548	4.22325	2.4e-05	3	39035121403	192	1
1750	18.3747	8.17931	0	3	39035127501	238	1
1751	15.2103	3.4666	0.000527	3	39035105700	267	1
1752	26.2446	5.09556	0	3	39035105602	197	1
1753	23.977	5.08897	0	3	39035105500	169	1
1754	28.4097	6.34356	0	3	39035105400	369	1
1755	7.3284	-0.979759	0.327205	0	39035181204	312	0
1756	3.0343	-1.05384	0.291955	0	39035181203	200	0
1757	0	-1.121	0.262288	0	39035181201	244	0
1758	1.3895	-0.952048	0.341073	0	39035181100	513	0
1759	12.677	1.00023	0.317201	0	39035161300	231	1
1760	15.3026	0.58283	0.560008	0	39035161200	247	1
1761	9.2381	0.548616	0.583269	0	39035161100	290	0
1762	12.987	0.419318	0.674984	0	39035161000	142	1
1763	8.7948	-0.235795	0.813592	0	39035160900	265	0
1764	5.8081	-0.568354	0.569794	0	39035160700	87	0
1765	19.1118	3.69753	0.000218	3	39035160602	201	1
1766	6.1508	-1.16711	0.243167	0	39035189108	288	0
1767	6.5152	-1.35566	0.175208	0	39035189107	261	0
1768	13.6958	-1.41421	0.157299	0	39035189105	234	1
1769	2.2222	-1.5934	0.11107	0	39035189112	219	0
1770	0	-1.51639	0.12942	0	39035189109	164	0
1771	13.8978	4.49615	7e-06	3	39035118800	74	1
1772	23.4646	6.22304	0	3	39035118700	54	1
1773	23.886	6.86728	0	3	39035118602	185	1
1774	29.4312	7.4235	0	3	39035118500	92	1
1775	42.3413	9.82696	0	3	39035118400	118	1
1776	42.7697	9.92654	0	3	39035118200	168	1
1777	29.0959	4.41829	1e-05	3	39035110501	52	1
1778	30.2918	7.74505	0	3	39035101603	252	1
1779	32.0821	6.29043	0	3	39035101901	193	1
1780	33.5778	7.61971	0	3	39035105300	395	1
1781	27.9558	7.06181	0	3	39035104900	243	1
1782	24.4154	7.11006	0	3	39035104800	191	1
1783	26.9193	7.42392	0	3	39035104600	131	1
1784	28.3874	5.29558	0	3	39035104400	129	1
1785	3.0864	-0.673688	0.50051	0	39035185104	270	0
1786	6.304	-1.24176	0.214325	0	39035180104	252	0
1787	2.5	-1.51099	0.13079	0	39035180102	169	0
1788	5.8333	-0.975118	0.329502	0	39035179102	158	0
1789	5.9041	1.19339	0.232717	0	39035160601	136	0
1790	9.8856	1.60466	0.108569	0	39035160500	215	0
1791	7.8721	0.791634	0.428574	0	39035160400	236	0
1792	7.8042	0.484781	0.627831	0	39035160300	141	0
1793	8.0281	0.357747	0.720533	0	39035160200	175	0
1794	10.7937	-0.303664	0.761384	0	39035160100	144	0
1795	1.6667	-1.08065	0.279855	0	39035189110	273	0
1796	8.7344	-0.345456	0.729751	0	39035188107	287	0
1797	7.4917	-0.030199	0.975908	0	39035188106	237	0
1798	9.8388	0.729594	0.465638	0	39035188104	119	0
1799	14.8036	1.33735	0.181109	0	39035188103	209	1
1800	32.8689	5.16491	0	3	39035117900	238	1
1801	18.9757	5.89202	0	3	39035117800	185	1
1802	21.1183	2.53905	0.011115	2	39035117700	315	1
1803	20.7964	4.11674	3.8e-05	3	39035117600	200	1
1804	21.7709	7.76169	0	3	39035117500	241	1
1805	47.1148	7.36744	0	3	39035117400	151	1
1806	2.2222	-2.03224	0.042129	-2	39035195800	208	0
1807	0	-2.01128	0.044295	-2	39035195900	246	0
1808	9.4468	0.00306	0.997559	0	39035196200	422	0
1809	23.1481	6.03867	0	3	39035196000	71	1
1810	16.6036	1.95276	0.050848	1	39035104300	65	1
1811	5.8542	4.18237	2.9e-05	3	39035104200	118	0
1812	49.4949	5.37112	0	3	39035104100	78	1
1813	23.8214	6.61487	0	3	39035103900	191	1
1814	1.3889	-1.32024	0.186754	0	39035179101	154	0
1815	4.5045	-0.969219	0.332436	0	39035178206	212	0
1816	8.3333	-0.758892	0.447917	0	39035178205	152	0
1817	8.4489	-0.555281	0.578702	0	39035178204	287	0
1818	6.6225	-0.999254	0.317672	0	39035178201	230	0
1819	2.8181	-1.22822	0.219366	0	39035178102	345	0
1820	2.5185	-0.788312	0.430514	0	39035156102	302	0
1821	2.3148	-1.31082	0.189919	0	39035187106	487	0
1822	5.0239	-0.500391	0.6168	0	39035187105	176	0
1823	6.3631	-0.166604	0.867682	0	39035187104	349	0
1824	10.2803	0.780458	0.435122	0	39035187103	231	0
1825	35.3696	9.76102	0	3	39035117300	184	1
1826	30.7086	7.12683	0	3	39035117202	231	1
1827	21.8832	3.97769	7e-05	3	39035117201	186	1
1828	28.2193	6.39858	0	3	39035117102	104	1
1829	22.1728	4.43814	9e-06	3	39035117101	216	1
1830	38.6279	8.44925	0	3	39035116900	113	1
1831	4.2735	-1.5965	0.110377	0	39035195700	277	0
1832	3.7405	-0.723992	0.469071	0	39035195600	299	0
1833	30.0357	6.80245	0	3	39035114501	116	1
1834	34.6125	6.08172	0	3	39035103800	192	1
1835	19.9022	5.30909	0	3	39035103500	180	1
1836	25.0041	4.00057	6.3e-05	3	39035103400	261	1
1837	10.0803	0.423099	0.672223	0	39035103300	295	0
1838	16.6268	3.79182	0.00015	3	39035103100	90	1
1839	32.2596	7.4236	0	3	39035102900	175	1
1840	1.4493	-1.28333	0.199376	0	39035178101	186	0
1841	2.7416	-1.39916	0.161765	0	39035177608	293	0
1842	2.4691	-1.00736	0.313763	0	39035177607	154	0
1843	2.8694	-0.940184	0.347123	0	39035177606	181	0
1844	6.9297	0.096641	0.923012	0	39035188105	249	0
1845	1.4493	-1.89905	0.057558	-1	39035194300	181	0
1846	0	-1.69206	0.090636	-1	39035155101	224	0
1847	5.7239	-0.409769	0.681975	0	39035189111	412	0
1848	3.8462	-2.25277	0.024274	-2	39035186206	298	0
1849	5	-1.89633	0.057917	-1	39035186203	227	0
1850	0	-2.1799	0.029265	-2	39035186202	284	0
1851	1.3333	-2.06497	0.038925	-2	39035186201	346	0
1852	36.5764	10.9357	0	3	39035116800	245	1
1853	38.1321	10.4983	0	3	39035116700	121	1
1854	42.0162	11.088	0	3	39035116600	234	1
1855	43.0504	11.2545	0	3	39035116500	180	1
1856	27.9212	9.07836	0	3	39035118301	227	1
1857	42.9455	9.22221	0	3	39035118101	160	1
1858	29.1777	5.41181	0	3	39035110801	127	1
1859	27.5716	4.00902	6.1e-05	3	39035196500	136	1
1860	11.6984	3.60316	0.000314	3	39035113801	223	1
1861	12.8076	2.38737	0.016969	2	39035109801	409	1
1862	34.1006	6.91414	0	3	39035102800	204	1
1863	29.3427	8.38408	0	3	39035102700	566	1
1864	29.8708	7.80955	0	3	39035102402	350	1
1865	22.9702	4.77301	2e-06	3	39035102401	208	1
1866	31.0931	5.35633	0	3	39035102300	255	1
1867	21.5945	4.67743	3e-06	3	39035102200	218	1
1868	16.5449	2.59878	0.009356	3	39035102102	229	1
1869	1.5873	-1.21235	0.225378	0	39035177605	129	0
1870	5.4167	-1.25923	0.207946	0	39035177604	125	0
1871	1.8519	-1.40056	0.161344	0	39035177505	220	0
1872	0	-1.53588	0.124569	0	39035177504	253	0
1873	2.0833	-1.81749	0.069142	-1	39035177503	209	0
1874	6.8914	-1.74681	0.08067	-1	39035194500	80	0
1875	9.006	0.289002	0.77258	0	39035171203	201	0
1876	11.2536	2.62522	0.008659	3	39035154700	189	0
1877	5.3014	-0.370974	0.710657	0	39035154604	289	0
1878	1.9608	-1.22452	0.220758	0	39035186107	292	0
1879	3.6877	-1.42333	0.154641	0	39035186106	290	0
1880	5.8081	-1.50457	0.132436	0	39035186105	176	0
1881	17.656	2.62328	0.008709	3	39035108701	833	1
1882	14.6526	5.56225	0	3	39035108301	86	1
1883	21.585	4.91672	1e-06	3	39035196100	220	1
1884	25.7288	4.8959	1e-06	3	39035102101	283	1
1885	35.5829	7.70762	0	3	39035101800	256	1
1886	29.5608	7.03956	0	3	39035101700	288	1
1887	27.31	6.35575	0	3	39035101400	248	1
1888	37.3989	6.048	0	3	39035101300	117	1
1889	17.7736	5.46664	0	3	39035101200	207	1
1890	0	-1.93988	0.052394	-1	39035186205	297	0
1891	2.1936	-1.38977	0.1646	0	39035177501	330	0
1892	6.1643	-1.10148	0.270687	0	39035177406	333	0
1893	6.3588	-0.985682	0.324289	0	39035177405	316	0
1894	8.5859	-0.962467	0.335815	0	39035177404	250	0
1895	0.9804	-0.816687	0.414107	0	39035177403	249	0
1896	4.7826	-1.22793	0.219472	0	39035177304	249	0
1897	9.2941	0.454433	0.649517	0	39035154603	238	0
1898	10.3276	1.52617	0.126969	0	39035154601	330	0
1899	10.983	-0.046531	0.962887	0	39035154502	240	0
1900	11.2121	0.514752	0.606726	0	39035154501	239	0
1901	8.6045	1.85232	0.06398	1	39035154400	201	0
1902	0	-1.59092	0.111627	0	39035186103	267	0
1903	1.5873	-1.17778	0.238884	0	39035185203	182	0
1904	6.0617	0.437181	0.66198	0	39035185202	389	0
1905	8.0253	-0.148764	0.88174	0	39035185201	84	0
1906	16.4603	0.738044	0.460488	0	39035185103	170	1
1907	9.8405	0.677893	0.49784	0	39035185102	192	0
1908	24.7992	6.2293	0	3	39035110901	300	1
1909	11.0599	2.58502	0.009737	3	39035109701	483	0
1910	15.2602	1.32365	0.18562	0	39035109301	294	1
1911	10.6061	4.6727	3e-06	3	39035103602	140	0
1912	15.7738	4.19385	2.7e-05	3	39035101102	206	1
1913	33.9676	6.65572	0	3	39035101101	122	1
1914	3.3333	-1.1968	0.231386	0	39035173103	116	0
1915	2.8571	-1.254	0.209843	0	39035138110	221	0
1916	6.0975	-0.50426	0.614079	0	39035138109	212	0
1917	6.2712	-0.886567	0.375312	0	39035138108	169	0
1918	1.4493	-0.376302	0.706692	0	39035138107	123	0
1919	6.5767	0.052726	0.95795	0	39035177303	376	0
1920	0	-1.24626	0.212667	0	39035177302	162	0
1921	7.7546	0.607307	0.543647	0	39035177202	277	0
1922	7.4261	-0.871747	0.383346	0	39035177201	313	0
1923	7.1314	0.263972	0.791802	0	39035177104	273	0
1924	24.1935	3.83049	0.000128	3	39035154300	89	1
1925	10.8637	2.62967	0.008547	3	39035154200	107	0
1926	4.701	1.25737	0.208619	0	39035154100	184	0
1927	4.7382	-0.801809	0.422664	0	39035153107	269	0
1928	2.4419	-1.66452	0.096008	-1	39035153106	273	0
1929	6.6472	0.99766	0.318445	0	39035185101	179	0
1930	3.5985	-2.4552	0.014081	-2	39035184108	458	0
1931	0	-1.31328	0.189087	0	39035184106	143	0
1932	0	-1.69401	0.090263	-1	39035184105	280	0
1933	2.3444	-1.35799	0.174468	0	39079957800	439	0
1934	4.9735	-1.23911	0.215306	0	39079957500	431	0
1935	5.2011	-1.1461	0.251754	0	39079957600	238	0
1936	3.1746	-1.23738	0.215945	0	39079957400	379	0
1937	3.2512	-0.989132	0.322598	0	39079957300	310	0
1938	6.6611	-1.09553	0.273284	0	39079957200	441	0
1939	1.2727	-1.25606	0.209095	0	39079957700	407	0
1940	8	-0.519617	0.603331	0	39123051200	168	0
1941	0	-0.114841	0.908571	0	39123050301	131	0
1942	11.5385	0.643133	0.520138	0	39123050302	95	1
1943	6.0714	-0.063519	0.949353	0	39123050700	276	0
1944	6.9608	0.002163	0.998274	0	39123050500	233	0
1945	6.272	-0.744477	0.456588	0	39123051000	337	0
1946	6.9321	-0.188204	0.850716	0	39123050900	352	0
1947	8.6469	0.002163	0.998274	0	39123050600	282	0
1948	5.2525	-0.539007	0.589882	0	39123051100	223	0
1949	8.9226	-0.185922	0.852506	0	39123050800	247	0
1950	2.1004	-1.72511	0.084507	-1	39017010910	325	0
1951	2.1013	-1.36855	0.17114	0	39017010911	321	0
1952	2.7651	-2.00112	0.045379	-2	39017011112	437	0
1953	10.1182	-0.197463	0.843466	0	39017014100	271	0
1954	1.8399	-1.87304	0.061063	-1	39017011111	486	0
1955	5.3477	-1.54096	0.123327	0	39017011110	389	0
1956	0.5128	-2.3004	0.021426	-2	39017011109	319	0
1957	5.4051	-0.678108	0.497703	0	39017010202	225	0
1958	1.1905	-0.849274	0.395729	0	39017010103	242	0
1959	4.8594	-0.849274	0.395729	0	39017010102	252	0
1960	6.2905	-0.849274	0.395729	0	39017010101	93	0
1961	6.0855	-1.05404	0.291862	0	39017010203	355	0
1962	4.4155	-1.34018	0.180186	0	39017013600	534	0
1963	3.3019	-0.338385	0.735073	0	39017013500	253	0
1964	1.1111	-0.615289	0.538364	0	39017013400	203	0
1965	5.1282	-0.586983	0.557215	0	39017013300	117	0
1966	14.2512	0.137333	0.890768	0	39017013200	422	1
1967	15.8163	1.54002	0.123555	0	39017013100	231	1
1968	6.2707	0.124001	0.901315	0	39017012700	257	0
1969	8.4325	-0.512979	0.607966	0	39017012600	157	0
1970	2.8935	-1.13532	0.25624	0	39017012500	260	0
1971	7.3267	-0.196226	0.844434	0	39017012300	149	0
1972	16.8578	0.477435	0.633052	0	39017013000	205	1
1973	6.2434	-0.219195	0.826498	0	39017012200	249	0
1974	7.0758	-0.70947	0.478033	0	39017012100	228	0
1975	6.8252	-0.560607	0.575065	0	39017013900	239	0
1976	3.7694	-0.662351	0.507747	0	39017014000	411	0
1977	3.4398	-1.56906	0.116635	0	39017015100	759	0
1978	1.6863	-1.3996	0.161632	0	39017011300	581	0
1979	1.4511	-1.57739	0.114705	0	39017011200	616	0
1980	3.6849	-1.09005	0.275691	0	39017015000	476	0
1981	2.9211	0.063182	0.949622	0	39017010500	207	0
1982	2.2607	-0.665895	0.505478	0	39017014900	463	0
1983	3.5379	-0.56664	0.570958	0	39017001300	347	0
1984	5.1573	-0.517496	0.60481	0	39017014800	557	0
1985	1.8727	-2.14714	0.031782	-2	39017011117	1065	0
1986	11.8462	0.820558	0.411898	0	39017001100	415	1
1987	5.7439	-0.332151	0.739775	0	39017001002	379	0
1988	4.2509	0.38803	0.697994	0	39017001001	424	0
1989	12.0883	1.06988	0.284673	0	39017014700	478	1
1990	10.0045	1.12929	0.258777	0	39017014400	150	0
1991	2.381	-0.572174	0.567204	0	39017014300	258	0
1992	24.6465	1.44549	0.14832	0	39017014600	57	1
1993	20.6222	1.1076	0.268032	0	39017000400	553	1
1994	9.4841	1.32241	0.18603	0	39017000300	471	0
1995	3.453	-0.541767	0.587979	0	39017011002	998	0
1996	4.2409	-1.2521	0.210533	0	39017010800	398	0
1997	5.1629	-1.07654	0.281686	0	39017010600	244	0
1998	2.377	-1.71074	0.087129	-1	39017011130	383	0
1999	3.3887	-2.03922	0.041428	-2	39017011116	782	0
[truncated: 851 more rows]

## Sheet: Exceedance_Rate_EBLLs_5_ugdL
OBJECTID *	rate1	GiZScore	GiPValue	Gi_Bin	GEOID	total_pop_05	Top20		Key Field Descriptions
1	5.4109	-0.989642	0.322349	0	39101010500	300	0		rate1 = exceedance rate of elevated blood lead levels (EBLLs) for children <6 years old (2014-2016; ≥5 µg/dL)
2	6.4207	0.011258	0.991018	0	39101000800	225	1		Gi_Bin = the confidence level bin of significant or insignificant hot and cold spots. Features in the +/-3 bins reflect statistical significance with a 99 percent confidence level; features in the +/-2 bins reflect a 95 percent confidence level; features in the +/-1 bins reflect a 90 percent confidence level; and the clustering for features in bin 0 is not statistically significant. For more info…
3	0	-0.314333	0.753268	0	39101000700	188	0		GEOID = census tract identification number (based on Census 2010 boundaries and identification numbers)
4	8.668	0.159125	0.87357	0	39101000502	225	1		total_pop_05 = total number of children 0 to 5 years old (i.e., <6) based on Census 2010 data
5	6.2274	0.263576	0.792107	0	39101000501	252	1		Top20 = binary field for top 20 percentile, 80th-100th, results (1=yes in top 20, 0=not in top 20)
6	5.0777	0.392196	0.694914	0	39101000100	116	0
7	3.0286	-0.928768	0.35301	0	39101001100	220	0
8	0	-1.19573	0.2318	0	39101001000	153	0		Notes:
9	4.7727	-0.242	0.80878	0	39101000900	560	0		1. Query Gi_Bin to >1 for Getis-Ord Gi* hotspot calculations and mapping purposes
10	0.4902	-0.609527	0.542175	0	39101000600	264	0		2. An analytical subset of these data are shown in Figure 1 middle panel
11	3.3612	-0.374168	0.708279	0	39101000400	289	0
12	6.7949	-0.234021	0.814969	0	39101000300	215	1
13	4.4815	0.106529	0.915163	0	39101000200	346	0
14	1.5181	-1.17115	0.241539	0	39101010400	260	0
15	0	-1.05221	0.292701	0	39101010100	340	0
16	1.507	-0.63614	0.524685	0	39101010300	340	0
17	1.7042	-0.567819	0.570158	0	39101010201	328	0
18	5.6288	-0.388528	0.697625	0	39157022001	272	0
19	2.8395	0.444804	0.656461	0	39157022002	354	0
20	2.3173	-0.67989	0.496574	0	39157020300	237	0
21	5.3015	0.409604	0.682096	0	39157021600	320	0
22	0.7937	-0.511983	0.608663	0	39157021200	224	0
23	0.9874	-0.491235	0.62326	0	39157021000	284	0
24	0	-0.89892	0.368695	0	39157020100	392	0
25	7.1725	-0.319264	0.749526	0	39157020800	496	1
26	3.7637	-0.860366	0.389587	0	39157020400	362	0
27	3.0527	-0.204434	0.838014	0	39157021100	178	0
28	4.0307	-0.248158	0.804012	0	39157020900	268	0
29	2.52	-0.206532	0.836375	0	39157020700	479	0
30	2.4644	-0.128942	0.897403	0	39157020600	326	0
31	3.7444	-0.825114	0.409307	0	39157020500	475	0
32	6.4133	-0.779294	0.435807	0	39157020200	237	1
33	3.5354	0.436283	0.662631	0	39157021900	192	0
34	5.4612	-0.195817	0.844753	0	39157021800	218	0
35	1.5818	-0.41488	0.67823	0	39157021500	502	0
36	3.3879	-0.837844	0.402119	0	39157021700	389	0
37	2.7222	-0.450126	0.65262	0	39157021400	183	0
38	4.8186	-0.712873	0.475924	0	39157021300	457	0
39	3.405	-1.17302	0.240789	0	39063000900	395	0
40	1.7011	-1.42853	0.15314	0	39063000800	337	0
41	0.8772	-1.22978	0.218779	0	39063000700	449	0
42	1.0753	-0.816046	0.414474	0	39025041101	239	0
43	1.2409	-1.75008	0.080105	-1	39025040203	457	0
44	1.3092	-0.973006	0.33055	0	39025041404	398	0
45	0.7197	-1.26545	0.205709	0	39063000600	624	0
46	0	-1.21877	0.222931	0	39063001300	374	0
47	0.9259	-1.46284	0.143511	0	39063001100	293	0
48	1.7654	-1.88214	0.059817	-1	39025041403	398	0
49	0	-1.24202	0.214229	0	39025041303	472	0
50	1.2102	-1.72219	0.085034	-1	39025041200	745	0
51	2.0757	-1.53111	0.125743	0	39025041900	349	0
52	1.3382	-0.638192	0.523349	0	39025041800	338	0
53	0.5051	-1.34	0.180246	0	39063001000	525	0
54	6.4898	0.087621	0.930178	0	39063000100	275	1
55	2.4681	-0.308389	0.757787	0	39063001200	414	0
56	0.4975	-1.24463	0.213267	0	39063000500	471	0
57	0.9653	-1.27135	0.203605	0	39025041600	412	0
58	1.5873	-1.25602	0.20911	0	39025041701	404	0
59	0.9804	-1.20094	0.229773	0	39025041501	360	0
60	1.0417	-1.6802	0.092918	-1	39025040702	407	0
61	0.4274	-1.31067	0.189971	0	39025040701	488	0
62	1.816	-1.60855	0.107715	0	39025040600	541	0
63	2.2429	-1.80326	0.071348	-1	39025040500	312	0
64	1.1905	-1.61156	0.107057	0	39025040401	270	0
65	0	-1.5348	0.124832	0	39025040202	128	0
66	0.7135	-1.61549	0.106206	0	39025040204	687	0
67	0	-1.46416	0.14315	0	39025040102	174	0
68	1.816	-1.70806	0.087624	-1	39025040101	350	0
69	2.6247	-0.872298	0.383046	0	39063000400	516	0
70	0.6289	-1.36794	0.171329	0	39063000300	603	0
71	1.6667	-0.988889	0.322718	0	39063000200	362	0
72	0.8333	-1.23791	0.215751	0	39025040403	297	0
73	0	-1.49962	0.133714	0	39025040301	283	0
74	1.3333	-1.05098	0.293268	0	39025042000	501	0
75	1.3889	-1.10821	0.267769	0	39025041702	211	0
76	1.9426	-1.37489	0.169167	0	39025041102	678	0
77	0.6951	-1.21223	0.225422	0	39025041103	916	0
78	1.7839	-1.81853	0.068983	-1	39025041000	614	0
79	2.5889	-1.21625	0.223888	0	39025040900	464	0
80	0.5464	-1.66885	0.095148	-1	39025040800	388	0
81	1.4236	-1.08058	0.279882	0	39025041305	355	0
82	1.9739	-1.58672	0.112576	0	39025041306	305	0
83	1.2821	-1.30216	0.192862	0	39025041405	516	0
84	0	-1.7091	0.087433	-1	39025041406	455	0
85	3.019	-0.7464	0.455426	0	39071954500	375	0
86	0.5848	-1.35985	0.173878	0	39071954900	278	0
87	1.6764	-1.27266	0.203139	0	39071954800	397	0
88	2.332	-1.15145	0.249548	0	39071954600	493	0
89	3.6288	-0.406939	0.684052	0	39071954400	392	0
90	1.8875	-1.38146	0.167136	0	39071954700	465	0
91	0	-1.75199	0.079776	-1	39071955200	356	0
92	1.571	-1.74502	0.080981	-1	39071955100	437	0
93	0.7407	-1.23084	0.218382	0	39071955000	324	0
94	0	-1.69928	0.089266	-1	39025040405	185	0
95	0	-1.7326	0.083168	-1	39025040302	251	0
96	0.9259	-1.57753	0.114675	0	39025040303	712	0
97	0	-1.88459	0.059485	-1	39025041307	356	0
98	0.4695	-1.49469	0.134995	0	39025041502	765	0
99	3.3796	-0.85693	0.391484	0	39007000802	403	0
100	5.1409	-0.355197	0.722442	0	39007001102	427	0
101	2.4411	-0.519403	0.60348	0	39007001302	288	0
102	0	0.277562	0.781349	0	39007000400	125	0
103	3.2386	-0.313569	0.753849	0	39007000101	196	0
104	4.1567	-1.19663	0.231453	0	39007001400	892	0
105	4.1856	0.541676	0.588042	0	39007000500	334	0
106	3.2819	-0.263251	0.792357	0	39007000602	262	0
107	9.7803	0.722659	0.469889	0	39007000701	336	1
108	8.6299	0.21851	0.827031	0	39007000601	238	1
109	20.1149	3.53289	0.000411	3	39029951800	287	1
110	2.2316	-0.534594	0.592931	0	39029950700	437	0
111	7.4695	-0.298106	0.765623	0	39029950600	340	1
112	7.3781	-0.092407	0.926375	0	39029950500	385	1
113	5.0387	-0.341445	0.732769	0	39029951500	326	0
114	5.9259	3.59811	0.000321	3	39029951700	301	0
115	6.1702	-0.290376	0.771529	0	39029950300	329	0
116	2.5641	-0.127686	0.898398	0	39029950200	279	0
117	0.813	-0.065266	0.947962	0	39029950100	365	0
118	10.6844	1.61197	0.106967	0	39029951600	360	1
119	5.8161	0.109205	0.91304	0	39029950400	273	0
120	8.5417	3.84922	0.000118	3	39029952400	236	1
121	19.392	5.5923	0	3	39029952300	307	1
122	16.7677	5.56553	0	3	39029952200	169	1
123	1.7874	0.516267	0.605668	0	39007000603	357	0
124	8.0488	1.30991	0.190226	0	39007000703	445	1
125	2.5641	-0.632822	0.52685	0	39007000300	141	0
126	6.7558	0.60026	0.548333	0	39007000704	327	1
127	31.6174	6.10156	0	3	39029952100	124	1
128	11.4991	5.16707	0	3	39029952000	177	1
129	14.6574	5.25896	0	3	39029951900	320	1
130	3.3665	1.4137	0.157449	0	39029951400	346	0
131	13.7836	2.73604	0.006218	3	39029951300	240	1
132	8.4973	1.69064	0.090906	1	39029951200	360	1
133	9.09	1.62647	0.103849	0	39029951100	329	1
134	5.6306	0.498948	0.617816	0	39029951000	405	0
135	2.6371	0.379176	0.704557	0	39029950900	215	0
136	0.6803	-0.437926	0.66144	0	39029950800	303	0
137	7.4601	0.165062	0.868895	0	39007000103	293	1
138	1.9883	-0.722566	0.469947	0	39007000200	282	0
139	0.9737	-0.409758	0.681984	0	39007001200	487	0
140	2.1542	-0.964766	0.334662	0	39007000900	300	0
141	3.2328	0.165062	0.868895	0	39007000102	222	0
142	4.7713	-0.593518	0.552835	0	39115969100	282	0
143	1.3798	-0.874941	0.381606	0	39115969000	272	0
144	5.3512	-0.29044	0.77148	0	39115968900	305	0
145	1.9048	-0.32799	0.742919	0	39115968800	207	0
146	2.4691	-0.753897	0.450911	0	39007001301	282	0
147	2.7778	-0.153366	0.87811	0	39007001101	132	0
148	5.7882	-0.583021	0.559879	0	39007001001	337	0
149	0	-0.421981	0.673039	0	39007001002	245	0
150	0	-0.658781	0.510036	0	39135400100	258	0
151	1.4815	-1.27921	0.200824	0	39135420100	337	0
152	2.5987	-1.54171	0.123145	0	39135480100	261	0
153	1.9608	-1.19384	0.232541	0	39135450100	133	0
154	6.0714	-0.940308	0.347059	0	39135460100	193	0
155	8.8298	4.21402	2.5e-05	3	39023003400	385	1
156	4.0301	0.423416	0.671991	0	39023003700	358	0
157	0.4167	-0.521306	0.602154	0	39023002606	435	0
158	4.0028	-0.97367	0.330221	0	39023002605	243	0
159	3.2007	-0.422869	0.672391	0	39023002403	296	0
160	3.125	-0.484819	0.627805	0	39023002501	60	0
161	1.8519	-0.420596	0.67405	0	39023002404	158	0
162	5.6529	0.642029	0.520854	0	39023002100	117	0
163	14.0568	4.00961	6.1e-05	3	39023000200	177	1
164	7.7366	2.06648	0.038783	2	39023000600	379	1
165	6.7447	1.26189	0.206988	0	39023001102	200	1
166	14.507	3.16671	0.001542	3	39023001101	153	1
167	17.349	2.55819	0.010522	2	39023000901	300	1
168	16.6515	3.87283	0.000108	3	39023000300	167	1
169	3.1909	0.240218	0.810161	0	39023001000	132	0
170	0.9573	-1.35719	0.174722	0	39023002901	336	0
171	4.5455	-0.149113	0.881465	0	39023002000	148	0
172	1.7193	-0.080105	0.936154	0	39023002502	170	0
173	2.6667	-1.82486	0.068022	-1	39023003001	134	0
174	3.4005	0.451494	0.651633	0	39023001700	259	0
175	12.7381	1.388	0.165139	0	39023000700	81	1
176	5.4923	2.68021	0.007358	3	39023000902	133	0
177	5.6751	-0.361478	0.717742	0	39023003302	188	0
178	0.4505	0.452048	0.651235	0	39023001600	281	0
179	15.2364	1.7672	0.077196	1	39023000500	204	1
180	2.3813	0.649415	0.51607	0	39023001400	277	0
181	0.7752	-0.603148	0.54641	0	39023002301	219	0
182	1.2121	-0.779032	0.435961	0	39023002701	268	0
183	0.641	-1.72595	0.084356	-1	39023002800	279	0
184	8.9906	2.93897	0.003293	3	39023001200	556	1
185	1.7094	-0.259762	0.795048	0	39105964600	211	0
186	8.1481	-0.084868	0.932367	0	39105964400	240	1
187	1.2346	-0.605479	0.544861	0	39105964300	422	0
188	5.4627	0.188341	0.850609	0	39105964500	236	0
189	2.8062	-0.2955	0.767612	0	39105964100	264	0
190	4.7946	-0.140954	0.887906	0	39105964200	314	0
191	0	-1.44486	0.148498	0	39023003102	103	0
192	0	-1.06803	0.285508	0	39023003002	166	0
193	4.7279	1.314	0.188846	0	39023001500	394	0
194	1.5504	-1.22499	0.220578	0	39023002702	247	0
195	7.2553	1.61307	0.10673	0	39023001300	355	1
196	2.4632	0.190011	0.8493	0	39023002200	214	0
197	0	-1.23052	0.218504	0	39023003101	178	0
198	5.4091	-1.02362	0.306014	0	39023002602	218	0
199	0	-0.641778	0.521018	0	39023002601	240	0
200	3.7762	-0.434551	0.663888	0	39135455002	464	0
201	2.6148	-0.737047	0.461094	0	39135455001	223	0
202	13.6431	2.80212	0.005077	3	39023000400	223	1
203	0.5291	-1.46903	0.141825	0	39023002902	312	0
204	3.9932	0.841249	0.400208	0	39023001900	232	0
205	1.4191	-1.04753	0.294855	0	39135470102	372	0
206	2.037	-0.545925	0.585117	0	39135470101	273	0
207	0	-0.500801	0.616511	0	39023003200	180	0
208	4.4052	-0.629302	0.529152	0	39023003301	220	0
209	1.4493	-1.30666	0.191326	0	39135430100	203	0
210	2.5641	-0.985617	0.324321	0	39135410100	169	0
211	0.8333	-1.34701	0.177976	0	39135440100	276	0
212	1.1537	-1.42441	0.154329	0	39103408201	467	0
213	6.8598	0.009099	0.99274	0	39143961100	294	1
214	2.8785	-0.761241	0.446513	0	39143961000	311	0
215	5.0046	0.317024	0.751225	0	39143962000	529	0
216	5.1858	-0.428598	0.668216	0	39103408001	227	0
217	6.25	-0.201891	0.840002	0	39103408003	136	1
218	0.8333	-1.55483	0.119986	0	39103408202	454	0
219	5.9821	0.941777	0.346307	0	39143961600	251	0
220	7.0777	1.00215	0.316273	0	39143961500	383	1
221	12.0084	0.742344	0.457879	0	39143961400	296	1
222	3.0303	0.021805	0.982604	0	39143960900	195	0
223	5.7925	-0.027491	0.978068	0	39143960800	234	0
224	1.3333	-1.22174	0.221808	0	39103403002	205	0
225	0	-1.71355	0.086612	-1	39103412000	192	0
226	0	-1.27629	0.201854	0	39103417300	324	0
227	1.0068	-1.55417	0.120143	0	39103417200	601	0
228	2.9706	-0.699767	0.484073	0	39143962200	344	0
229	4.697	-0.662574	0.507604	0	39143962100	320	0
230	4.4391	-0.11988	0.904578	0	39143961900	243	0
231	1.861	0.527321	0.59797	0	39143961800	417	0
232	1.8736	-1.66094	0.096726	-1	39103417100	434	0
233	0.8916	-1.58509	0.112946	0	39103417000	620	0
234	0.7246	-1.92772	0.053889	-1	39103406000	321	0
235	0	-2.17802	0.029404	-2	39103407000	522	0
236	0	-1.39084	0.164274	0	39103404000	232	0
237	2.9226	-0.604091	0.545783	0	39103408100	693	0
238	0	-1.55483	0.119986	0	39103408302	987	0
239	0	-1.40284	0.160666	0	39103408301	261	0
240	0	-1.07097	0.284184	0	39103402000	259	0
241	2.6008	0.641345	0.521299	0	39143961700	264	0
242	7.6923	-0.93116	0.351771	0	39103403001	174	1
243	0	-1.67338	0.094253	-1	39103409002	274	0
244	3.9216	-0.885653	0.375804	0	39103410000	384	0
245	5.0251	0.803907	0.42145	0	39143961300	308	0
246	5.8363	0.064656	0.948448	0	39143961200	237	0
247	2.1018	-1.67104	0.094714	-1	39103400100	474	0
248	20.1077	1.55858	0.119096	0	39103411002	208	1
249	1.9608	-0.683251	0.494448	0	39125960300	359	0
250	0	-1.44776	0.147684	0	39125960100	235	0
251	0	-0.30528	0.760153	0	39103411001	84	0
252	1.911	-1.85819	0.063142	-1	39103413000	293	0
253	2.7195	-1.08064	0.279856	0	39125960400	370	0
254	1.8519	-1.12602	0.260159	0	39125960200	319	0
255	1.1494	-1.19166	0.233396	0	39125960500	332	0
256	3.8126	-1.39096	0.164238	0	39103405000	260	0
257	0	-1.15255	0.249094	0	39103409001	115	0
258	1.0753	-1.66893	0.095131	-1	39103416400	234	0
259	3.0303	-1.28025	0.200456	0	39103416300	182	0
260	4.1241	-1.70753	0.087723	-1	39103416200	319	0
261	2.4691	-0.799491	0.424006	0	39103416100	335	0
262	1.7677	-1.41485	0.157113	0	39103416000	396	0
263	0	-1.53157	0.125629	0	39103415800	667	0
264	0	-1.35512	0.175379	0	39103415400	288	0
265	0	-1.46748	0.142246	0	39103415300	312	0
266	1.1111	-1.39103	0.164216	0	39103415200	316	0
267	0	-1.59002	0.11183	0	39103415100	284	0
268	3.2037	-0.152325	0.878931	0	39047926300	299	0
269	3.9223	-0.280264	0.779275	0	39047926200	350	0
270	2.9898	-0.25048	0.802216	0	39047926100	549	0
271	3.7003	-0.275708	0.782772	0	39047926000	301	0
272	3.224	-0.451705	0.651481	0	39047925800	320	0
273	3.9019	-0.462426	0.643776	0	39047925900	287	0
274	4.0646	-0.592773	0.553333	0	39047926400	347	0
275	3.4041	-1.4399	0.149897	0	39015951201	293	0
276	0.5291	-1.25089	0.210976	0	39015951202	410	0
277	0.6289	-1.00377	0.31549	0	39015951800	436	0
278	5.6005	-1.04029	0.298205	0	39015951700	162	0
279	1.1616	-1.43041	0.1526	0	39015951400	349	0
280	0.4386	-1.45616	0.145348	0	39015951900	435	0
281	0	-1.5579	0.119258	0	39015951300	726	0
282	0	-1.07836	0.280872	0	39015951600	231	0
283	0.7752	-1.70486	0.08822	-1	39015951500	378	0
284	5.4287	-1.03309	0.301563	0	39051040400	352	0
285	0	-1.10797	0.267872	0	39051040300	284	0
286	0	-1.46716	0.142333	0	39051040500	378	0
287	0.5747	-0.920468	0.357328	0	39051040900	365	0
288	3.0877	-0.732158	0.464072	0	39117965100	411	0
289	4.2523	-0.602449	0.546875	0	39117965200	556	0
290	2.1528	-0.825971	0.40882	0	39117965000	278	0
291	4.9144	-0.579082	0.562534	0	39117965300	516	0
292	2.1118	-0.616229	0.537743	0	39117965500	463	0
293	1.532	-0.850705	0.394933	0	39149971500	468	0
294	0.9009	-0.16068	0.872346	0	39149971400	339	0
295	0	-1.17773	0.238904	0	39149971600	446	0
296	1.7806	-0.957412	0.338359	0	39051040200	347	0
297	1.3978	-1.40607	0.159704	0	39051040800	342	0
298	1.3338	-1.18873	0.234547	0	39051040700	747	0
299	0	-1.33815	0.180848	0	39051040600	268	0
300	0	-1.00903	0.31296	0	39051040100	221	0
301	2.4598	-0.65326	0.513589	0	39117965400	485	0
302	9.2971	0.384783	0.700398	0	39149972000	470	1
303	5.4181	0.263937	0.791829	0	39149972300	460	0
304	2.9785	1.48561	0.137382	0	39149972200	496	0
305	4.2418	0.239094	0.811033	0	39149972100	399	0
306	4.6696	0.348617	0.727377	0	39149971900	275	0
307	4.0931	0.379912	0.704011	0	39149971800	622	0
308	2.92	-0.647959	0.517011	0	39149971700	293	0
309	4.0963	-1.16309	0.244794	0	39085201400	228	0
310	1.7544	-1.36283	0.172935	0	39085201100	268	0
311	4.1667	-0.884296	0.376537	0	39085205400	110	0
312	0	-1.65495	0.097934	-1	39085204900	426	0
313	1.0417	-1.38286	0.166708	0	39085204800	429	0
314	0	-1.26865	0.204566	0	39085201900	151	0
315	0	-1.02075	0.307372	0	39085201800	222	0
316	14.558	0.705457	0.480526	0	39043041400	122	1
317	6.5476	1.36463	0.172368	0	39043041300	303	1
318	9.2952	1.73755	0.082289	1	39043041200	263	1
319	5.2215	0.938371	0.348054	0	39043040700	309	0
320	9.5975	1.76514	0.07754	1	39043041100	447	1
321	1.9048	-1.43845	0.150307	0	39085204700	291	0
322	7.0165	-0.186374	0.852151	0	39085204500	400	1
323	0	-1.76363	0.077795	-1	39085201600	268	0
324	0	-1.88923	0.058861	-1	39085205100	467	0
325	1.9905	-2.01893	0.043495	-2	39085205002	366	0
326	5.5528	1.25167	0.21069	0	39043041000	303	0
327	3.4568	-0.38189	0.702543	0	39043040500	341	0
328	1.9048	-1.03595	0.300224	0	39043040400	289	0
329	0.8547	-1.05775	0.290169	0	39043040300	292	0
330	0	-2.30361	0.021244	-2	39085206500	184	0
331	0.9804	-1.53482	0.124829	0	39085206400	228	0
332	0	-1.48883	0.136532	0	39085206300	289	0
333	3.953	-0.701301	0.483116	0	39085204400	362	0
334	2.7703	-1.05205	0.292777	0	39085204200	558	0
335	0	-1.35312	0.176016	0	39085205001	342	0
336	10.8639	2.02566	0.042799	2	39043040800	378	1
337	9.473	0.795077	0.426569	0	39043040900	260	1
338	1.6667	0.044847	0.964229	0	39043041700	386	0
339	0	-1.20147	0.22957	0	39085206600	297	0
340	1.5152	-1.04254	0.297163	0	39085204000	206	0
341	2.7277	-1.49316	0.135397	0	39085202500	340	0
342	1.8018	-0.731171	0.464675	0	39043040100	332	0
343	1.9482	-0.7408	0.458815	0	39043041800	360	0
344	2.2222	-0.938368	0.348056	0	39043040200	188	0
345	3.0006	0.139898	0.88874	0	39043041600	317	0
346	0	-1.76476	0.077604	-1	39085206200	103	0
347	1.1905	-1.39715	0.162368	0	39085204301	233	0
348	0.7853	-1.09161	0.275003	0	39085204302	681	0
349	0	-1.01485	0.310176	0	39085202400	177	0
350	0	-1.66831	0.095254	-1	39085203500	360	0
351	0	0.489733	0.624323	0	39043041500	187	0
352	0	-1.04094	0.297903	0	39085200500	230	0
353	1.0417	-1.70436	0.088314	-1	39085200400	258	0
354	1.9624	-1.37483	0.169183	0	39085200300	213	0
355	1.4493	-1.18187	0.237257	0	39085203400	226	0
356	1.3889	-1.18749	0.235033	0	39085203200	217	0
357	0	-1.24847	0.211857	0	39085200200	223	0
358	3.7037	-1.12014	0.262654	0	39085200100	121	0
359	3.1221	-1.12341	0.261262	0	39085201000	332	0
360	0.8547	-1.77208	0.076382	-1	39085203000	340	0
361	0	-1.58004	0.114097	0	39085202900	397	0
362	0	-1.78399	0.074426	-1	39085202800	364	0
363	0	-1.72029	0.08538	-1	39085202700	326	0
364	0	-1.49316	0.135397	0	39085202600	267	0
365	2.8969	-1.77208	0.076382	-1	39085201700	322	0
366	0.9524	-0.746041	0.455643	0	39085201300	184	0
367	0	-1.26448	0.206058	0	39085205702	240	0
368	0	-1.26448	0.206058	0	39085206100	237	0
369	0.6289	-1.48854	0.136608	0	39085206000	381	0
370	1.7094	-1.59844	0.109944	0	39085201200	171	0
371	0	-0.507354	0.611906	0	39085200900	146	0
372	0	-1.52938	0.12617	0	39085205300	104	0
373	0	-1.66792	0.095331	-1	39085205701	326	0
374	1.8964	-1.43903	0.150142	0	39085200800	233	0
375	0	-1.33329	0.182436	0	39085200700	245	0
376	0	-1.52017	0.128469	0	39085200600	231	0
377	0	-1.77101	0.07656	-1	39085201500	108	0
378	0	-1.8631	0.062449	-1	39085205200	151	0
379	2.381	-1.92458	0.054282	-1	39085203700	157	0
380	0	-1.70027	0.08908	-1	39085202100	152	0
381	2.5269	-1.6927	0.090513	-1	39085202000	321	0
382	1.0417	-1.63672	0.101688	0	39053953600	329	0
383	2.4594	-1.65939	0.097038	-1	39053953700	403	0
384	8.8129	-0.317416	0.750928	0	39053954000	229	1
385	0.6289	-1.125	0.260589	0	39053953900	529	0
386	0	-1.41686	0.156523	0	39053953800	320	0
387	0	-0.847329	0.396812	0	39053954100	155	0
388	0	-1.04445	0.296276	0	39053953500	383	0
389	13.5472	0.507242	0.611985	0	39147963600	337	1
390	5.9716	0.532985	0.594044	0	39147963400	258	0
391	0	0.232172	0.816404	0	39147963800	314	0
392	3.8799	0.369626	0.711661	0	39147963100	358	0
393	0	-0.035824	0.971422	0	39147962600	311	0
394	0	-0.046602	0.96283	0	39147962500	293	0
395	3.3632	-0.542245	0.58765	0	39021010500	304	0
396	5.408	1.36656	0.171764	0	39147963500	324	0
397	6.749	-0.303192	0.761743	0	39021010600	292	1
398	2.6817	-0.809222	0.418387	0	39021010400	441	0
399	0	-1.00163	0.316523	0	39021010100	133	0
400	2.991	-0.425697	0.670329	0	39021010200	593	0
401	0	0.833702	0.404449	0	39019720700	179	0
402	8.5772	0.890909	0.372978	0	39019720600	211	1
403	7.2304	0.019936	0.984095	0	39019720500	453	1
404	3.6417	-0.623713	0.532816	0	39019720400	261	0
405	3.6743	-0.070201	0.944034	0	39019720300	340	0
406	12.5818	0.098667	0.921402	0	39019720200	252	1
407	1.4493	1.20059	0.229911	0	39019720100	297	0
408	5.4553	0.264055	0.791738	0	39147963300	258	0
409	5.8473	0.538533	0.590209	0	39147963200	312	0
410	1.9913	0.66811	0.504063	0	39147963000	335	0
411	10.7064	0.419673	0.674724	0	39147962900	429	1
412	4.3998	0.533685	0.593559	0	39147962800	273	0
413	6.1115	-0.14977	0.880946	0	39147962700	204	0
414	6.536	0.792774	0.42791	0	39147963700	289	1
415	1.7857	-0.426321	0.669874	0	39005970100	755	0
416	4.7317	-0.666925	0.50482	0	39005971100	235	0
417	0.813	-0.817733	0.41351	0	39005971000	306	0
418	3.4804	-0.519654	0.603305	0	39005970900	360	0
419	1.2346	-0.425767	0.670278	0	39005970800	282	0
420	5.4581	-0.259265	0.79543	0	39005970700	267	0
421	7.8854	0.07462	0.940517	0	39005970600	278	1
422	4.5607	-0.044836	0.964238	0	39005970500	281	0
423	3.6441	-0.663869	0.506774	0	39005970400	334	0
424	1.4184	0.084199	0.932898	0	39005970300	359	0
425	3.3691	-0.510766	0.609515	0	39005970200	509	0
426	2.6094	0.23897	0.811129	0	39073965500	275	0
427	6.1757	0.25066	0.802077	0	39073965400	393	0
428	7.1223	0.303878	0.761221	0	39073965300	294	1
429	4.1295	0.389072	0.697223	0	39073965200	332	0
430	4.2716	-0.091851	0.926817	0	39073964900	297	0
431	3.6325	-0.157544	0.874816	0	39073965100	255	0
432	0	-1.16074	0.245746	0	39021011001	153	0
433	0.8772	-1.09627	0.272959	0	39021011501	343	0
434	0.4762	-0.861427	0.389003	0	39021011504	350	0
435	5.5317	-1.16931	0.242279	0	39021011505	241	0
436	3.7093	-0.962918	0.335589	0	39021011506	235	0
437	2.2204	-0.825722	0.408962	0	39073965000	267	0
438	0.9804	-0.489923	0.624188	0	39031961800	335	0
439	7.0573	-0.033279	0.973452	0	39031961700	165	1
440	0.7937	0.144599	0.885027	0	39031961600	134	0
441	7.872	0.596564	0.550799	0	39031961500	220	1
442	5.5616	0.101424	0.919214	0	39031961400	261	0
443	6.5388	-0.057757	0.953942	0	39031961300	340	1
444	1.1111	-0.792273	0.428201	0	39031961200	194	0
445	2.7595	-1.10818	0.267785	0	39031961100	317	0
446	2.2436	-0.626557	0.530949	0	39031961000	448	0
447	0.813	-0.522258	0.601491	0	39031960900	395	0
448	5.3925	0.797401	0.425218	0	39003014100	138	0
449	1.4493	-1.26608	0.205483	0	39003012100	218	0
450	0	-1.3861	0.165718	0	39003012000	159	0
451	2.5641	-1.34276	0.179348	0	39003011900	189	0
452	3.6394	-1.06474	0.286995	0	39003010100	267	0
453	0	-0.583979	0.559234	0	39003010200	278	0
454	5.0099	0.352696	0.724316	0	39003014000	228	0
455	10.161	0.10136	0.919264	0	39003013900	281	1
456	2.5029	0.241027	0.809535	0	39003013800	277	0
457	8.8889	0.75969	0.44744	0	39003013700	122	1
458	5.4668	0.508699	0.610964	0	39003013600	141	0
459	10.5428	1.38504	0.166041	0	39003013400	298	1
460	12.0657	0.814617	0.415292	0	39003013300	123	1
461	3.5714	0.092524	0.926281	0	39003013200	163	0
462	1.4493	-1.13894	0.254728	0	39003013100	191	0
463	6.9608	0.648001	0.516984	0	39003012900	205	1
464	9.2234	0.9327	0.350975	0	39003012700	198	1
465	2.4531	-0.666609	0.505022	0	39003012200	435	0
466	0	-0.508127	0.611364	0	39003011800	146	0
467	2.381	-0.597046	0.550477	0	39003011600	147	0
468	4.4192	-1.02276	0.306422	0	39003011400	207	0
469	1.2346	-0.042205	0.966335	0	39003012600	174	0
470	2.1954	-0.326576	0.743989	0	39003012400	267	0
471	0.5376	-0.308937	0.757369	0	39003011300	499	0
472	3.3333	-0.727599	0.466859	0	39003011200	90	0
473	5.8791	-0.811465	0.417099	0	39003011500	216	0
474	1.9608	-0.156411	0.875709	0	39003013000	339	0
475	3.363	-0.372298	0.709671	0	39003012300	361	0
476	1.309	-0.883801	0.376803	0	39003011000	396	0
477	0	-1.52603	0.127002	0	39003010900	234	0
478	0	-0.655895	0.511892	0	39003010800	566	0
479	10	-0.083998	0.933058	0	39003010300	104	1
480	2.2596	-0.547982	0.583704	0	39003010600	447	0
481	2.2989	-0.941625	0.346384	0	39039958300	356	0
482	1.1111	-1.43893	0.150172	0	39039958200	342	0
483	2.1254	-1.24505	0.213115	0	39039958800	353	0
484	1.7544	-1.16847	0.242618	0	39039958500	277	0
485	1.4881	-1.70072	0.088995	-1	39039958900	341	0
486	1.4493	-1.00969	0.312645	0	39039958700	321	0
487	0.6173	-1.2322	0.217875	0	39039958600	370	0
488	1.1494	-1.61081	0.107221	0	39039958400	305	0
489	0.9804	-1.53573	0.124605	0	39039958100	320	0
490	8.4615	1.34458	0.178761	0	39145003700	264	1
491	19.0476	2.78118	0.005416	3	39145003500	180	1
492	9.6251	2.71593	0.006609	3	39145003400	399	1
493	3.3405	1.08268	0.278952	0	39145003300	186	0
494	5.3537	0.053818	0.95708	0	39145002900	461	0
495	2.5641	-0.318772	0.749899	0	39145002200	221	0
496	5.0522	0.337236	0.735939	0	39145003000	317	0
497	6.57	-0.500371	0.616814	0	39145002100	345	1
498	2.4297	-0.100999	0.919551	0	39145002800	316	0
499	11.931	1.02609	0.30485	0	39145003900	232	1
500	2.9412	1.74406	0.081149	1	39145003800	278	0
501	12.4381	3.01478	0.002572	3	39145003600	99	1
502	9.2929	0.819028	0.41277	0	39145003200	161	1
503	5.2953	1.93556	0.052921	1	39145003100	279	0
504	5.8333	0.379887	0.704029	0	39145002500	229	0
505	3.5695	0.197983	0.843058	0	39145002400	446	0
506	1.5741	-0.017669	0.985903	0	39145004000	287	0
507	1.9231	-0.855345	0.39236	0	39145002300	425	0
508	3.1746	-0.388185	0.697879	0	39145002700	392	0
509	0.8333	-0.669227	0.503351	0	39145002600	308	0
510	5.9343	0.80298	0.421986	0	39095010200	193	0
511	21.292	5.94045	0	3	39095001600	253	1
512	12.6583	5.39045	0	3	39095001500	127	1
513	19.883	5.58889	0	3	39095001400	148	1
514	18.1304	6.69619	0	3	39095010300	249	1
515	1.9608	-0.786209	0.431745	0	39095009101	271	0
516	3.9411	-0.766069	0.443635	0	39095009102	338	0
517	2.2888	2.65014	0.008046	3	39095001303	254	0
518	3.4242	-0.143847	0.885621	0	39095001302	162	0
519	2.6316	-1.04255	0.297158	0	39095001301	170	0
520	8.4326	4.30137	1.7e-05	3	39095001202	335	1
521	0.7937	-1.37701	0.16851	0	39095008902	414	0
522	1.0417	-0.939235	0.34761	0	39095008901	392	0
523	2.1135	-1.39614	0.162673	0	39095007902	380	0
524	13.2141	2.45674	0.01402	2	39095001100	218	1
525	17.8659	5.19204	0	3	39095001000	317	1
526	11.9447	4.86043	1e-06	3	39095000900	248	1
527	17.0735	3.33292	0.000859	3	39095000800	115	1
528	3.0134	-0.383917	0.70104	0	39095000700	499	0
529	2.0833	-1.2028	0.229053	0	39095007901	136	0
530	1.5152	-1.28031	0.200438	0	39095007800	238	0
531	0	-1.15039	0.249985	0	39095007700	140	0
532	1.8684	-0.517401	0.604877	0	39095007400	355	0
533	5.234	-0.883758	0.376827	0	39095007303	626	0
534	0.3436	-0.596439	0.550882	0	39095007302	356	0
535	5.4914	1.37532	0.169031	0	39095000600	471	0
536	5.5163	1.91371	0.055658	1	39095000400	330	0
537	10.0279	0.885133	0.376085	0	39095000300	453	1
538	5.0472	0.354783	0.722752	0	39095000200	404	0
539	0	-1.53075	0.125831	0	39095008201	279	0
540	1.1111	-0.974394	0.329861	0	39095007203	227	0
541	0	-1.18384	0.236478	0	39095006900	213	0
542	2.1746	0.400637	0.688687	0	39095006800	575	0
543	9.2981	1.53275	0.125338	0	39095006700	123	1
544	1.1111	-1.26299	0.206593	0	39095008400	326	0
545	2.2762	-1.96375	0.049559	-2	39095008301	303	0
546	8.6834	0.617541	0.536878	0	39095006600	183	1
547	2.0833	-0.831782	0.405532	0	39095006500	172	0
548	5.2308	-0.817491	0.413648	0	39095006400	254	0
549	0.7246	-0.12429	0.901086	0	39095006300	335	0
550	5.153	0.024705	0.98029	0	39095006200	213	0
551	5.9051	-0.4027	0.687169	0	39095006100	290	0
552	1.8519	-0.822102	0.411019	0	39095006000	187	0
553	0.9804	-1.47821	0.139352	0	39095008203	504	0
554	0	-1.7287	0.083863	-1	39095008202	309	0
555	0	-1.53075	0.125831	0	39095008100	294	0
556	0.6289	-1.06652	0.286186	0	39095005902	322	0
557	1.3889	-1.21609	0.223952	0	39095005901	187	0
558	1.8868	-0.74824	0.454315	0	39095005802	371	0
559	0.6944	-0.901156	0.367506	0	39095005801	236	0
560	0.8547	0.65025	0.515531	0	39095005703	243	0
561	5.1974	0.347356	0.728324	0	39095005702	411	0
562	0	-1.27749	0.20143	0	39095008000	224	0
563	2.8986	-1.19913	0.230479	0	39095009500	159	0
564	0.565	-1.26154	0.207114	0	39095008800	430	0
565	3.1417	-0.361293	0.71788	0	39095005701	292	0
566	2.7956	0.667106	0.504704	0	39095005600	438	0
567	0	0.003673	0.997069	0	39095005503	157	0
568	21.5381	5.40771	0	3	39095005400	307	1
569	8.896	3.80977	0.000139	3	39095005300	212	1
570	3.0854	-1.32582	0.184901	0	39095008700	749	0
571	1.626	-1.08771	0.276721	0	39095008600	400	0
572	3.1606	-0.825115	0.409306	0	39095008500	359	0
573	0.5208	-1.23749	0.215907	0	39095007301	430	0
574	7.4679	3.02228	0.002509	3	39095005200	366	1
575	12.1467	5.401	0	3	39095005100	744	1
576	3.3654	0.734605	0.46258	0	39095005000	187	0
577	18.8981	4.10977	4e-05	3	39095004900	364	1
578	30.2914	5.29287	0	3	39095004800	402	1
579	8.0226	3.78959	0.000151	3	39095004702	476	1
580	3.9655	-1.12031	0.262581	0	39095009600	176	0
581	0	-0.961418	0.336342	0	39095007600	284	0
582	13.2137	6.10652	0	3	39095004701	385	1
583	13.2489	2.3241	0.02012	2	39095004600	246	1
584	0	-1.42285	0.15478	0	39095004504	247	0
585	5.1631	1.64533	0.099901	1	39095004501	228	0
586	15.9231	4.65909	3e-06	3	39095004400	433	1
587	5.3707	-0.500033	0.617052	0	39095007500	145	0
588	0.6173	0.675631	0.499275	0	39095010100	323	0
589	2.0221	-0.702182	0.482565	0	39095010002	235	0
590	1.5278	0.258174	0.796272	0	39095010001	270	0
591	0	-0.815738	0.41465	0	39095009800	261	0
592	25.4232	6.03257	0	3	39095004200	244	1
593	12.0903	5.80557	0	3	39095004000	240	1
594	2.4691	-1.10423	0.269492	0	39095005502	232	0
595	2.2245	0.750918	0.452702	0	39095001201	159	0
596	0.9804	-1.24216	0.214177	0	39095009202	528	0
597	0.6803	-1.44127	0.149508	0	39095009000	867	0
598	8.8296	3.67108	0.000242	3	39095003900	539	1
599	0	3.47603	0.000509	3	39095003700	242	0
600	22.7908	5.00562	1e-06	3	39095003600	125	1
601	0	-1.42041	0.155487	0	39095009201	708	0
602	0.4115	-0.672471	0.501284	0	39095007205	457	0
603	21.1651	4.12763	3.7e-05	3	39095003500	104	1
604	5.1111	3.14292	0.001673	3	39095003400	118	0
605	15.1111	4.04757	5.2e-05	3	39095003300	193	1
606	10.935	5.65765	0	3	39095003200	99	1
607	6.5079	3.5547	0.000378	3	39095003100	94	1
608	17.3542	4.37149	1.2e-05	3	39095003000	236	1
609	1.0234	-1.10826	0.267751	0	39095007204	284	0
610	3.4551	-1.14414	0.252567	0	39095007202	233	0
611	0	-1.4947	0.134992	0	39095007102	268	0
612	7.742	5.56881	0	3	39095002900	277	1
613	5.0641	3.26844	0.001081	3	39095002800	88	0
614	18.3474	5.34314	0	3	39095002600	128	1
615	14.1207	5.49394	0	3	39095002500	231	1
616	18.6558	4.16399	3.1e-05	3	39095002402	140	1
617	9.4577	2.97344	0.002945	3	39095002401	164	1
618	2.4594	-1.61107	0.107165	0	39095007101	255	0
619	3.5714	-1.77008	0.076714	-1	39095007002	122	0
620	0	-1.36838	0.171194	0	39095007001	311	0
621	0	-1.25031	0.211186	0	39095004503	179	0
622	3.5326	-0.827164	0.408144	0	39095009700	171	0
623	3.125	3.15326	0.001615	3	39095002300	135	0
624	7.2683	4.5043	7e-06	3	39095002200	180	1
625	22.4962	5.07998	0	3	39095002100	171	1
626	21.6702	4.43499	9e-06	3	39095002000	223	1
627	13.8767	4.58822	4e-06	3	39095001900	195	1
628	15.6103	4.77601	2e-06	3	39095001800	324	1
629	20.5704	4.76628	2e-06	3	39095001700	210	1
630	2.7778	-1.00478	0.315002	0	39095005501	233	0
631	4.4823	-1.1402	0.254204	0	39095009400	180	0
632	0	-0.690099	0.490132	0	39095009900	241	0
633	1.5319	-1.00634	0.314252	0	39113010200	534	0
634	7.3372	-0.926899	0.353979	0	39113050402	190	1
635	0	-0.907667	0.364054	0	39113050401	386	0
636	0	-2.13944	0.0324	-2	39113100101	512	0
637	1.0417	-1.22507	0.220549	0	39113091000	169	0
638	3.8713	0.50196	0.615696	0	39113000500	327	0
639	2.8053	0.062436	0.950215	0	39113000400	334	0
640	0.8547	-0.94344	0.345456	0	39113000300	185	0
641	0.5952	-0.690854	0.489657	0	39113000200	203	0
642	1.1111	-0.894938	0.37082	0	39113050600	251	0
643	3.3179	-0.880535	0.37857	0	39113050502	214	0
644	1.3506	-0.811982	0.416802	0	39113090600	306	0
645	1.2048	-0.699175	0.484443	0	39113090302	520	0
646	0	-0.799218	0.424164	0	39113080700	122	0
647	1.8519	-0.449214	0.653277	0	39113080600	117	0
648	0	-1.67898	0.093157	-1	39113115012	412	0
649	1.8741	-1.36396	0.172581	0	39113115011	384	0
650	1.5884	-1.56058	0.118623	0	39113050303	382	0
651	0.8333	-1.07172	0.283845	0	39113050302	417	0
652	0.9658	-2.10193	0.03556	-2	39113050103	1056	0
653	1.8449	-1.5514	0.120805	0	39113080500	954	0
654	0.7576	-0.270829	0.786523	0	39113080400	227	0
655	7.7991	0.24744	0.804568	0	39113080300	139	1
656	0	-1.76119	0.078207	-1	39113115002	265	0
657	0	-1.71157	0.086977	-1	39113110100	75	0
658	0.8772	-1.74993	0.08013	-1	39113050101	235	0
659	2.3113	-1.10857	0.267617	0	39113030100	411	0
660	2.8142	-0.995786	0.319354	0	39113080100	413	0
661	0.5747	-1.09782	0.272282	0	39113070700	249	0
662	2.0833	-1.02273	0.306435	0	39113130101	157	0
663	0	-1.07455	0.282577	0	39113021900	99	0
664	1.5298	-1.63313	0.102441	0	39113021800	253	0
665	1.7806	-1.3785	0.168049	0	39113021700	140	0
666	0	-1.61934	0.105374	0	39113021602	217	0
667	3.6182	-1.01906	0.308176	0	39113070400	196	0
668	3.3741	-0.884883	0.37622	0	39113070300	167	0
669	4.4444	-1.82097	0.068611	-1	39113021601	141	0
670	0	-1.54479	0.122396	0	39113021502	104	0
671	0.641	-1.71295	0.086722	-1	39113021501	197	0
672	4.5815	-0.151622	0.879485	0	39113070202	155	0
673	1.626	-0.826108	0.408743	0	39113070201	225	0
674	1.0367	-1.69256	0.09054	-1	39113070101	328	0
675	0.8333	-1.84764	0.064654	-1	39113110202	223	0
676	0.8553	-1.31032	0.190089	0	39113090304	438	0
677	1.0101	-1.76987	0.07675	-1	39113021400	169	0
678	0.9524	-1.70969	0.087323	-1	39113021302	195	0
679	0.8547	-1.57411	0.115462	0	39113021301	210	0
680	3.8868	-0.826427	0.408562	0	39113060300	167	0
681	2.381	-1.5261	0.126986	0	39113060100	166	0
682	0	-1.12555	0.260356	0	39113030200	199	0
683	0.4831	-1.74008	0.081845	-1	39113050105	302	0
684	0	-1.66271	0.09637	-1	39113050104	155	0
685	0	-1.67133	0.094657	-1	39113021200	111	0
686	4.2216	-1.33885	0.180619	0	39113021100	258	0
687	0	-1.41869	0.155988	0	39113021000	148	0
688	0.7752	-0.963741	0.335176	0	39113020900	226	0
689	3.1746	0.159263	0.873462	0	39113004400	149	0
690	0.4975	-1.17003	0.24199	0	39113004300	261	0
691	0.9088	-0.861507	0.388959	0	39113004200	307	0
692	0	-1.31549	0.188345	0	39113070600	54	0
693	2.2599	-1.2989	0.193979	0	39113000100	204	0
694	5.2632	-1.38644	0.165614	0	39113020800	127	0
695	1.9658	-1.38084	0.167327	0	39113020700	194	0
696	1.5873	-1.63516	0.102016	0	39113020602	76	0
697	0	-1.3478	0.177721	0	39113020601	89	0
698	2.3046	-1.01203	0.311525	0	39113004100	292	0
699	6.7775	0.152875	0.878497	0	39113003900	162	1
700	6.4063	0.314119	0.753431	0	39113003800	248	1
701	0	-1.46462	0.143026	0	39113040305	185	0
702	0	-1.64666	0.099627	-1	39113091100	628	0
703	0.9009	-1.09493	0.273546	0	39113090303	340	0
704	0	-1.43891	0.150176	0	39113110201	237	0
705	0.5848	-1.3733	0.16966	0	39113130102	407	0
706	0	-1.42125	0.155243	0	39113040101	115	0
707	0	-1.21754	0.2234	0	39113040201	149	0
708	0	-1.583	0.113422	0	39113020500	108	0
709	0.4167	-1.95096	0.051062	-1	39113020400	454	0
710	0	-1.4067	0.159518	0	39113020300	138	0
711	1.907	-0.127106	0.898857	0	39113003500	223	0
712	5.3279	1.11709	0.263958	0	39113003300	444	0
713	1.5152	-1.07274	0.28339	0	39113003201	253	0
714	4.2914	-0.886307	0.375452	0	39113003100	208	0
715	2.2695	-1.27843	0.201098	0	39113050504	582	0
716	0	-1.73257	0.083172	-1	39113040306	273	0
717	6.7308	-1.32783	0.184233	0	39113040103	88	1
718	0.5952	-1.51893	0.128781	0	39113040401	274	0
719	1.4493	-1.25238	0.210432	0	39113020200	204	0
720	1.4419	-0.207642	0.835508	0	39113020100	235	0
721	2.5676	-0.247443	0.804565	0	39113003000	192	0
722	0.5376	-0.710162	0.477604	0	39113002900	325	0
723	0	-1.16608	0.243583	0	39113002800	170	0
724	5.7959	-0.157038	0.875215	0	39113002700	169	0
725	0	-1.61209	0.106942	0	39113040406	378	0
726	0	-1.68311	0.092354	-1	39113040303	221	0
727	3.0724	-1.65586	0.097749	-1	39113040302	449	0
728	0	-1.45709	0.145092	0	39113040102	88	0
729	2.4691	0.023065	0.981598	0	39113010100	120	0
730	0.9259	-0.787129	0.431207	0	39113060200	209	0
731	7.2967	0.843786	0.398789	0	39113002600	485	1
732	4.1398	-0.630165	0.528587	0	39113002500	389	0
733	3.9138	0.227869	0.819748	0	39113002400	215	0
734	0	-1.56878	0.116699	0	39113040204	232	0
735	0	-1.81791	0.069078	-1	39113040203	123	0
736	0.3922	-1.14793	0.250999	0	39113070500	324	0
737	1.8265	-1.65247	0.098439	-1	39113070102	222	0
738	0	-1.61668	0.105947	0	39113090900	219	0
739	1.9525	-1.52183	0.128051	0	39113050301	225	0
740	2.4393	-1.30928	0.190439	0	39113150100	427	0
741	1.6748	-2.10431	0.035352	-2	39113100400	372	0
742	0.4902	-1.49092	0.135982	0	39113100301	378	0
743	6.1608	1.30037	0.193474	0	39113002300	347	0
744	4.4939	2.18582	0.028829	2	39113002200	280	0
745	3.502	0.475285	0.634584	0	39113002000	353	0
746	3.9272	-0.91384	0.360801	0	39001770400	458	0
747	1.3333	-1.16156	0.245412	0	39001770600	278	0
748	1.4493	-0.981996	0.326102	0	39001770500	242	0
749	0	-1.37017	0.170635	0	39001770300	542	0
750	0	-1.12796	0.259338	0	39001770200	376	0
751	4.7672	-1.28737	0.197964	0	39001770100	405	0
752	0	-1.79034	0.073399	-1	39113090800	80	0
753	0	-1.46739	0.14227	0	39113090700	81	0
754	2.2161	-1.48977	0.136284	0	39113125102	437	0
755	1.4286	-1.42105	0.155302	0	39113100203	390	0
756	0	-1.56051	0.118639	0	39113100202	166	0
757	0	-1.52122	0.128205	0	39113100201	459	0
758	15.4022	1.32992	0.183546	0	39113001900	437	1
759	4.2189	0.673121	0.500871	0	39113001800	706	0
760	10.9668	1.17091	0.241633	0	39113001700	64	1
761	0.3922	-1.21457	0.224528	0	39113125101	481	0
762	0.3831	-1.29417	0.195607	0	39113125000	513	0
763	1.679	-1.30885	0.190587	0	39113100102	401	0
764	6.0656	-0.850889	0.394831	0	39113080200	170	0
765	5.3353	0.805338	0.420624	0	39113000801	355	0
766	0	0.483571	0.62869	0	39113001600	116	0
767	13.1152	1.87124	0.061312	1	39113001200	141	1
768	5.7945	0.803219	0.421848	0	39113001100	401	0
769	3.9506	1.20485	0.228261	0	39113001000	90	0
770	0.8547	-0.9372	0.348656	0	39113120103	211	0
771	2.2046	-1.62578	0.103996	0	39113120102	253	0
772	0.8772	-1.53971	0.123632	0	39113120101	342	0
773	1.9032	-1.50306	0.132823	0	39113140100	444	0
774	3.4648	-1.25143	0.210776	0	39113165000	482	0
775	0	-1.44356	0.148863	0	39113160100	83	0
776	1.5873	-1.44291	0.149046	0	39113100302	277	0
777	11.9966	1.81786	0.069086	1	39113000900	298	1
778	7.5304	1.73311	0.083077	1	39113000802	229	1
779	11.5734	0.574193	0.565837	0	39113000700	211	1
780	5.8973	1.31664	0.18796	0	39113000600	114	0
781	0	-1.55085	0.120938	0	39107967900	673	0
782	0.4566	-1.36559	0.172068	0	39107967700	539	0
783	2.6709	-1.22396	0.220969	0	39107967600	212	0
784	2.1528	-1.40055	0.161349	0	39107967300	358	0
785	0	-1.2318	0.218022	0	39107967200	286	0
786	8.1293	0.815713	0.414664	0	39065000200	412	1
787	0	-0.428695	0.668145	0	39065000400	331	0
788	0.7576	-0.922539	0.356247	0	39065000700	478	0
789	3.6465	0.164082	0.869667	0	39065000600	395	0
790	0.9009	-1.10005	0.271309	0	39065000500	310	0
791	6.6017	-0.485574	0.62727	0	39065000300	274	1
792	6.9132	-0.138084	0.890174	0	39065000100	261	1
793	0.6944	-1.12644	0.259978	0	39107967400	409	0
794	1.1569	-1.095	0.273518	0	39107967500	425	0
795	0.8547	-1.32507	0.185146	0	39107968000	501	0
796	1.8873	-1.42423	0.15438	0	39133601503	200	0
797	1.9126	-1.38189	0.167006	0	39133601300	665	0
798	0.7246	-1.27882	0.200961	0	39133601200	201	0
799	0.8547	-1.18103	0.237589	0	39133601902	186	0
800	4.1514	-0.635141	0.525337	0	39113004600	54	0
801	0	-1.86846	0.061698	-1	39133600704	95	0
802	1.2346	-1.97032	0.048802	-2	39133600705	145	0
803	0	-1.86432	0.062276	-1	39133600703	125	0
804	14.3883	0.065549	0.947737	0	39113003404	169	1
805	1.1224	-1.65767	0.097385	-1	39133601400	316	0
806	1.0417	-1.94022	0.052353	-1	39133601600	170	0
807	0.8547	-1.61752	0.105766	0	39133600302	352	0
808	1.9624	-1.28245	0.199685	0	39113040405	338	0
809	1.7347	-1.32489	0.185207	0	39113040403	314	0
810	0	-1.99187	0.046385	-2	39133601701	435	0
811	0	-1.71253	0.086799	-1	39133600602	174	0
812	0	-1.37276	0.169826	0	39133600301	504	0
813	0.9009	-1.4794	0.139032	0	39133601901	181	0
814	1.7105	0.751981	0.452062	0	39113165100	208	0
815	0	-1.09987	0.27139	0	39113050503	448	0
816	0.5747	-1.75477	0.079298	-1	39133600603	356	0
817	3.354	-1.72756	0.084067	-1	39133601801	225	0
818	1.1003	-1.37902	0.16789	0	39133600403	321	0
819	0	-1.95159	0.050987	-1	39133600402	291	0
820	1.6163	-1.69606	0.089875	-1	39133600401	587	0
821	1.0122	-1.78709	0.073923	-1	39133600500	353	0
822	0.9943	-1.74453	0.081068	-1	39133601100	323	0
823	2.7508	-0.615776	0.538042	0	39133601000	191	0
824	3.5714	-0.057796	0.953911	0	39013011000	344	0
825	0	-0.27276	0.785037	0	39013012400	290	0
826	10.5556	-0.350249	0.726152	0	39013012300	178	1
827	3.3333	-0.100781	0.919725	0	39013012200	203	0
828	23.8889	4.63886	4e-06	3	39013011700	124	1
829	26.9231	3.97822	6.9e-05	3	39013011600	90	1
830	3.7037	2.46969	0.013523	2	39013011500	108	0
831	4.7504	1.97519	0.048247	2	39013011400	283	0
832	8.3333	1.08017	0.280067	0	39013012100	56	1
833	7.4597	1.08017	0.280067	0	39013012000	250	1
834	10.5844	1.08017	0.280067	0	39013011900	218	1
835	1.7544	0.898417	0.368963	0	39013010100	243	0
836	4.1667	-0.134997	0.892614	0	39013011300	200	0
837	0	-1.6751	0.093915	-1	39133601802	327	0
838	2.2121	-0.615776	0.538042	0	39133600902	457	0
839	2.2222	0.278825	0.780379	0	39013011200	189	0
840	4.4444	0.395626	0.692381	0	39013010700	171	0
841	8.6207	0.582678	0.56011	0	39013010900	514	1
842	6.2187	0.348078	0.727782	0	39013010802	164	1
843	0	0.507792	0.611599	0	39013010600	263	0
844	2.5641	-0.644757	0.519085	0	39013010300	167	0
845	0	-0.965123	0.334483	0	39013010200	221	0
846	3.4492	-0.60966	0.542087	0	39133600901	364	0
847	3.9313	-0.60966	0.542087	0	39133600800	209	0
848	0.5464	-1.73069	0.083506	-1	39133602000	286	0
849	1.17	-1.95992	0.050006	-1	39133602100	362	0
850	3.9216	-1.32772	0.184272	0	39133600102	174	0
851	2.0693	-1.62114	0.104988	0	39133600200	325	0
852	0	-1.71648	0.086075	-1	39133600706	166	0
853	1.2821	-1.07147	0.28396	0	39133601501	77	0
854	1.0417	-1.61075	0.107233	0	39133600103	369	0
855	0.4167	-1.78034	0.07502	-1	39133601702	380	0
856	2.9884	-0.962016	0.336041	0	39061021603	355	0
857	1.4493	-1.55687	0.119502	0	39061020762	309	0
858	1.4018	-1.32544	0.185026	0	39061020742	379	0
859	1.7821	-1.59326	0.111101	0	39061021509	650	0
860	1.542	-1.3654	0.172126	0	39061020505	380	0
861	0	-1.54166	0.123156	0	39061020705	262	0
862	2.1429	-0.86362	0.387797	0	39061026101	667	0
863	1.2579	-1.1889	0.23448	0	39061021604	326	0
864	0.6261	-1.73073	0.083499	-1	39061020701	430	0
865	1.061	-1.11282	0.265787	0	39061020602	548	0
866	2.1881	-1.1283	0.259195	0	39061020601	397	0
867	2.2069	-1.60434	0.10864	0	39061020504	256	0
868	0.6536	-1.34448	0.178794	0	39061020502	214	0
869	0	-1.26309	0.206558	0	39061027300	192	0
870	4.1585	-0.6378	0.523604	0	39061027400	338	0
871	6.3025	0.045425	0.963768	0	39061026600	95	1
872	9.3022	1.48627	0.137207	0	39061027200	222	1
873	3.1085	-0.114469	0.908866	0	39061027100	274	0
874	9.1677	2.05858	0.039534	2	39061027000	359	1
875	5.503	1.47035	0.141468	0	39061026700	174	0
876	11.108	2.3604	0.018255	2	39061026300	200	1
877	6.8201	2.29476	0.021747	2	39061026900	238	1
878	1.4607	0.788189	0.430586	0	39061026400	340	0
879	2.7222	0.433122	0.664926	0	39061026500	107	0
880	1.1362	-1.24317	0.213806	0	39061020404	288	0
881	0.5376	-1.20771	0.227159	0	39061020403	538	0
882	0.7407	-1.27405	0.202645	0	39061004604	350	0
883	0.9259	-0.890871	0.372998	0	39061005301	111	0
884	1.8182	-0.360231	0.718674	0	39061005302	173	0
885	1.936	-0.34452	0.730455	0	39061004605	158	0
886	8.8403	0.716656	0.473587	0	39061010003	458	1
887	1.0586	0.298495	0.765326	0	39061010004	536	0
888	3.0495	-0.056123	0.955244	0	39061010005	172	0
889	1.6365	-1.76634	0.077339	-1	39061021501	267	0
890	0.5376	-1.76039	0.078341	-1	39061021506	263	0
891	8.1062	0.803981	0.421408	0	39061025700	190	1
892	3.0061	-0.56559	0.571672	0	39061021421	321	0
893	1.8547	-0.851608	0.394432	0	39061021304	303	0
894	2.2505	-1.05593	0.291	0	39061021303	345	0
895	0.5848	-0.912564	0.361472	0	39061021302	295	0
896	2.381	-1.41243	0.157825	0	39061021201	107	0
897	1.028	-1.51661	0.129365	0	39061021102	334	0
898	1.626	-1.36013	0.173788	0	39061023702	223	0
899	0	-1.28611	0.198404	0	39061023701	217	0
900	1.5873	-0.952416	0.340886	0	39061026001	384	0
901	0	-1.43747	0.150584	0	39061020707	259	0
902	1.1658	-1.81565	0.069425	-1	39061020761	541	0
903	0.4474	-1.35852	0.174298	0	39061020811	522	0
904	0.3401	-1.61647	0.105993	0	39061021508	533	0
905	2.4194	-0.611546	0.540838	0	39061021702	412	0
906	1.1236	-1.64646	0.09967	-1	39061023001	358	0
907	1.1014	-1.41658	0.156606	0	39061022301	661	0
908	12.7508	3.92263	8.8e-05	3	39061009500	257	1
909	16.3535	3.03726	0.002387	3	39061009400	217	1
910	11.0196	3.38866	0.000702	3	39061009300	311	1
911	3.7489	3.21039	0.001326	3	39061009200	540	0
912	14.0996	2.44617	0.014438	2	39061002700	62	1
913	13.7566	1.64588	0.099789	1	39061002600	109	1
914	2.7778	1.60731	0.107986	0	39061002500	93	0
915	9.556	0.914373	0.360521	0	39061002300	127	1
916	3.882	1.53214	0.125488	0	39061002200	136	0
917	6.3789	1.24357	0.213659	0	39061025800	338	1
918	1.4881	-1.36183	0.173252	0	39061023521	173	0
919	4.5175	-0.055426	0.955799	0	39061025200	321	0
920	3.067	0.969615	0.332238	0	39061008800	311	0
921	8.2736	1.57755	0.114669	0	39061008601	265	1
922	1.6422	0.298896	0.765019	0	39061008502	591	0
923	5.4289	0.791282	0.428779	0	39061001900	78	0
924	6.7308	0.773594	0.439171	0	39061001800	100	1
925	3.7674	1.84851	0.064529	1	39061001700	171	0
926	9.3576	1.97585	0.048172	2	39061001600	128	1
927	7.2115	0.540649	0.588749	0	39061001100	130	1
928	3.2606	1.22156	0.221875	0	39061001000	120	0
929	1.9658	-1.3544	0.175608	0	39061021802	283	0
930	4.6889	-0.804934	0.420858	0	39061021701	242	0
931	3.6574	-1.33403	0.182195	0	39061024301	299	0
932	2.2072	-0.394552	0.693173	0	39061008501	613	0
933	0.3367	-0.46134	0.644554	0	39061008400	263	0
934	10.5303	0.791124	0.428872	0	39061000900	109	1
935	4.2672	0.476222	0.633916	0	39061000200	100	0
936	2.6426	-1.20889	0.226703	0	39061021001	232	0
937	2.9519	-0.499186	0.617648	0	39061020902	492	0
938	0	-1.39045	0.164391	0	39061024002	156	0
939	0	-1.31534	0.188394	0	39061023902	296	0
940	0.3436	-1.68693	0.091616	-1	39061008300	422	0
941	2.1101	-1.25579	0.209193	0	39061008202	221	0
942	3.4156	-1.1864	0.235463	0	39061008201	375	0
943	3.2351	-0.705322	0.48061	0	39061020901	308	0
944	3.8656	-1.07965	0.280298	0	39061020802	327	0
945	2.9429	-0.726975	0.467241	0	39061010100	422	0
946	2.0443	-0.893136	0.371784	0	39061024321	500	0
947	1.9745	-0.706025	0.480173	0	39061020401	481	0
948	2.0676	-0.529802	0.596249	0	39061008100	172	0
949	2.2442	0.591073	0.554471	0	39061008000	1192	0
950	2.0189	-1.68714	0.091576	-1	39061024001	388	0
951	3.6413	-1.09038	0.275545	0	39061023901	297	0
952	0.6412	-0.872549	0.382909	0	39061024100	486	0
953	0.4167	-1.73852	0.08212	-1	39061024303	740	0
954	2.2525	-1.29912	0.193904	0	39061024322	454	0
955	0.965	-1.01344	0.310849	0	39061026002	378	0
956	0.2899	-0.921731	0.356669	0	39061022700	318	0
957	0.6289	-0.724756	0.468602	0	39061026102	154	0
958	8.9918	0.305844	0.759723	0	39061007900	114	1
959	9.3231	1.66238	0.096436	1	39061007800	213	1
960	3.5384	0.823389	0.410287	0	39061007700	666	0
961	1.2821	-1.47074	0.141362	0	39061023501	248	0
962	1.8979	-1.04123	0.297767	0	39061023222	216	0
963	0	-1.48368	0.137894	0	39061023100	136	0
964	3.1109	-1.08775	0.276707	0	39061022000	338	0
965	1.4565	-1.3192	0.187102	0	39061020812	248	0
966	3.6988	-1.0995	0.271551	0	39061020501	102	0
967	3.9411	2.11976	0.034027	2	39061025600	219	0
968	7.1275	0.161748	0.871504	0	39061025500	356	1
969	5.7055	0.944663	0.344831	0	39061025402	212	0
970	4.6589	0.289878	0.77191	0	39061025401	116	0
971	4.4543	0.200393	0.841173	0	39061025300	233	0
972	6.3128	1.82653	0.067771	1	39061007500	102	1
973	20.0089	2.32707	0.019962	2	39061007400	144	1
974	7.8267	1.65781	0.097355	1	39061007300	168	1
975	0.8333	0.540515	0.588842	0	39061007200	116	0
976	1.0101	-1.22948	0.218893	0	39061022302	315	0
977	4.8088	-0.031002	0.975268	0	39061006000	412	0
978	0.7092	-1.46426	0.143124	0	39061021101	304	0
979	1.1498	-1.07698	0.281489	0	39061021003	285	0
980	1.0094	-1.20664	0.227569	0	39061021002	285	0
981	1.4493	-0.097303	0.922486	0	39061024700	118	0
982	4.455	-0.962031	0.336034	0	39061024200	165	0
983	0	-0.876406	0.38081	0	39061023800	303	0
984	1.6761	2.30252	0.021306	2	39061007100	193	0
985	11.7092	0.82322	0.410383	0	39061007000	151	1
986	6.1235	1.29282	0.196074	0	39061006900	264	0
987	5.7926	-1.06883	0.285147	0	39061025103	435	0
988	0	-1.31464	0.188632	0	39061025001	418	0
989	0	-1.79736	0.072278	-1	39061025101	394	0
990	2.8191	-0.934623	0.349983	0	39061023400	316	0
991	0.8968	-1.59913	0.109791	0	39061022500	212	0
992	2.9164	-1.30132	0.193148	0	39061022400	148	0
993	4.2448	-0.74564	0.455885	0	39061022602	215	0
994	0.4975	-1.27748	0.201433	0	39061021505	231	0
995	2.3708	-1.08647	0.277271	0	39061023201	208	0
996	3.0833	-0.652206	0.514268	0	39061022200	269	0
997	6.0685	1.64975	0.098995	1	39061006800	342	0
998	9.2805	1.94634	0.051613	1	39061006600	166	1
999	3.6282	1.43667	0.150813	0	39061006500	251	0
1000	0	-1.42124	0.155247	0	39061024902	575	0
1001	1.627	-1.08696	0.277054	0	39061025102	617	0
1002	0.8738	-1.45434	0.145852	0	39061021504	518	0
1003	1.4927	-1.26824	0.204713	0	39061022102	512	0
1004	1.2522	-1.10789	0.267908	0	39061021801	507	0
1005	5.9732	0.617896	0.536644	0	39061006400	198	0
1006	2.8929	-0.054502	0.956535	0	39061006300	248	0
1007	7.6118	0.386749	0.698942	0	39061006100	255	1
1008	0.9009	-0.679533	0.4968	0	39061005900	117	0
1009	0.7937	-0.583455	0.559587	0	39061025002	585	0
1010	0	-1.70783	0.087668	-1	39061024901	78	0
1011	0.6173	-0.257631	0.796692	0	39061024800	337	0
1012	2.0572	-1.24028	0.214871	0	39061024400	370	0
1013	1.1628	-1.76452	0.077645	-1	39061021571	324	0
1014	1.4141	0.12332	0.901854	0	39061021401	427	0
1015	1.5382	-1.04926	0.294061	0	39061021202	382	0
1016	4.883	-0.861878	0.388754	0	39061005800	318	0
1017	4.033	-0.64315	0.520127	0	39061005702	478	0
1018	0.9986	-0.79648	0.425753	0	39061005701	234	0
1019	8.4884	-0.666868	0.504857	0	39061004702	88	1
1020	1.7094	-0.806796	0.419784	0	39061004603	269	0
1021	5.3567	-1.29441	0.195523	0	39061004602	445	0
1022	1.0417	0.301397	0.763112	0	39061021422	244	0
1023	1.2594	-0.929081	0.352847	0	39061011100	200	0
1024	3.9905	-0.230951	0.817353	0	39061011000	213	0
1025	3.0052	-0.644226	0.519429	0	39061010900	229	0
1026	8.7902	-0.302084	0.762588	0	39061005600	424	1
1027	6.0855	-0.327061	0.743621	0	39061005500	254	0
1028	2.6356	-0.419713	0.674695	0	39061005200	229	0
1029	0.8889	-1.50361	0.132682	0	39061023600	279	0
1030	0	-0.14203	0.887057	0	39061010800	52	0
1031	3.8138	-0.640539	0.521822	0	39061010700	149	0
1032	5.2941	-0.458862	0.646333	0	39061010600	121	0
1033	5.2864	-0.082141	0.934535	0	39061010500	125	0
1034	4.4796	-0.201456	0.840342	0	39061010400	127	0
1035	2.3891	-1.08986	0.275776	0	39061005100	186	0
1036	2.1918	0.291602	0.770591	0	39061005000	265	0
1037	1.1337	0.918044	0.358596	0	39061004900	454	0
1038	2.3478	-0.669346	0.503274	0	39061004800	310	0
1039	0.6803	-1.56256	0.118157	0	39061023300	300	0
1040	0.3922	-1.61428	0.106466	0	39061023210	440	0
1041	5.5556	1.68333	0.092311	1	39061010300	204	0
1042	5.2328	-0.11625	0.907454	0	39061010202	200	0
1043	1.6689	-0.812438	0.416541	0	39061010201	516	0
1044	1.7887	-0.049803	0.96028	0	39061004701	175	0
1045	3.7037	0.85132	0.394592	0	39061004200	104	0
1046	14.027	2.4324	0.014999	2	39061004100	93	1
1047	18.0833	2.74063	0.006132	3	39061004000	120	1
1048	1.0337	-1.53607	0.124521	0	39061023522	373	0
1049	1.332	-1.41927	0.155821	0	39061021572	531	0
1050	1.1236	-1.32946	0.183695	0	39061020741	277	0
1051	4.5229	-0.069883	0.944287	0	39061010002	636	0
1052	8.198	1.18888	0.234487	0	39061009902	388	1
1053	3.9007	-0.047904	0.961793	0	39061009901	443	0
1054	13.6936	4.00939	6.1e-05	3	39061003900	184	1
1055	15.8882	3.1447	0.001663	3	39061003800	216	1
1056	5.7159	1.26996	0.204097	0	39061003700	172	0
1057	7.1164	2.97013	0.002977	3	39061003600	165	1
1058	10.1038	1.06892	0.285107	0	39061003300	60	1
1059	3.1159	1.11546	0.264655	0	39061003200	72	0
1060	0.5848	-0.856964	0.391465	0	39061022601	345	0
1061	6.6314	-0.682605	0.494857	0	39061026200	156	1
1062	1.639	-1.41201	0.157947	0	39061022101	210	0
1063	8.1626	1.13059	0.258229	0	39061009800	260	1
1064	13.2612	2.56648	0.010274	2	39061009700	539	1
1065	14.3814	3.29092	0.000999	3	39061009600	413	1
1066	2.6803	1.74551	0.080897	1	39061002900	196	0
1067	10.2514	2.42573	0.015277	2	39061002800	83	1
1068	0	-1.06786	0.285583	0	39061021900	96	0
1069	1.5969	-1.00083	0.316908	0	39061021602	302	0
1070	2.7122	-1.06202	0.288227	0	39061023002	449	0
1071	4.7571	0.231147	0.817201	0	39049002510	252	0
1072	3.7715	0.502375	0.615404	0	39049002520	267	0
1073	2.3988	-0.963559	0.335267	0	39049002600	426	0
1074	15.0427	3.2761	0.001053	3	39139003100	167	1
1075	0.6803	-1.06088	0.288743	0	39139002101	266	0
1076	0.8772	-0.715762	0.474139	0	39139003002	289	0
1077	1.0898	-0.991545	0.32142	0	39139002400	367	0
1078	3.9122	0.012385	0.990119	0	39139002600	428	0
1079	7.1464	0.038413	0.969358	0	39139002500	318	1
1080	1.4291	-0.276452	0.782201	0	39139001900	388	0
1081	2.3008	-0.761338	0.446455	0	39139002300	366	0
1082	0.9986	-1.34705	0.177965	0	39139002200	524	0
1083	0.6289	-1.00119	0.316737	0	39139002102	267	0
1084	2.6154	-1.11656	0.264182	0	39139002000	330	0
1085	3.4562	0.430378	0.666921	0	39139001400	147	0
1086	6.0381	2.55364	0.01066	2	39139001300	253	0
1087	4.5843	0.05331	0.957485	0	39139001100	150	0
1088	5.3793	2.08436	0.037127	2	39139000700	272	0
1089	19.4199	3.57007	0.000357	3	39139000600	348	1
1090	2.8986	-0.751898	0.452112	0	39049002780	95	0
1091	11.715	1.01757	0.308883	0	39049002800	304	1
1092	3.9748	0.398648	0.690153	0	39049002900	411	0
1093	1.1905	-0.412785	0.679764	0	39049003000	78	0
1094	22.412	3.81748	0.000135	3	39139000500	362	1
1095	12.0897	2.53043	0.011392	2	39139000400	226	1
1096	2.2619	0.634574	0.525706	0	39139001800	215	0
1097	5.4473	0.684355	0.493751	0	39049003600	112	0
1098	8.7991	1.17999	0.238006	0	39049003700	302	1
1099	6.5501	1.27659	0.201748	0	39049003800	105	1
1100	1.1905	-1.49426	0.135108	0	39049006710	196	0
1101	0	-1.78358	0.074491	-1	39049006721	253	0
1102	7.0038	0.203362	0.838852	0	39139001600	143	1
1103	1.9048	-0.277984	0.781025	0	39139001500	151	0
1104	0	0.726723	0.467396	0	39139001200	271	0
1105	3.9451	0.443192	0.657627	0	39139001000	593	0
1106	8.4596	0.997391	0.318575	0	39049005200	101	1
1107	7.88	2.73407	0.006256	3	39049005300	322	1
1108	9.8034	1.01285	0.311134	0	39049005410	125	1
1109	1.2821	-0.352689	0.724322	0	39049008400	152	0
1110	0.7246	0.107594	0.914318	0	39049008500	281	0
1111	1.0135	-1.59129	0.111544	0	39049009720	516	0
1112	1.0675	-0.838372	0.401822	0	39049006924	264	0
1113	0.6941	-1.74369	0.081213	-1	39049006931	663	0
1114	0.4219	-1.41244	0.157819	0	39049006932	485	0
1115	3.5168	-0.897902	0.369238	0	39049006933	710	0
1116	3.3067	0.552791	0.580407	0	39139000900	398	0
1117	6.0764	0.945749	0.344277	0	39139000800	278	0
1118	2.7541	-1.0661	0.28638	0	39139003001	383	0
1119	0.6173	-1.07687	0.281538	0	39049002710	210	0
1120	2.3952	-1.42244	0.154899	0	39049002730	253	0
1121	1.9608	-1.10823	0.267761	0	39049002740	159	0
1122	2.5109	-1.28478	0.198868	0	39049002750	258	0
1123	0	-1.12195	0.261883	0	39049002760	263	0
1124	2.5726	-1.2731	0.202983	0	39049002770	180	0
1125	15.4181	1.90231	0.05713	1	39049005420	240	1
1126	9.2205	2.59996	0.009323	3	39049005500	460	1
1127	8.4338	2.48693	0.012885	2	39049005610	241	1
1128	16.2898	2.35237	0.018654	2	39049005620	279	1
1129	2.4691	1.0523	0.292664	0	39049005700	120	0
1130	1.7284	-1.55754	0.119342	0	39049006722	194	0
1131	0	-1.40305	0.160602	0	39049006810	190	0
1132	0.5089	-1.44772	0.147696	0	39049009740	945	0
1133	0.3968	-1.62811	0.103502	0	39049009752	559	0
1134	0.8333	-1.01626	0.309504	0	39049000110	210	0
1135	0	-1.15935	0.246314	0	39049000120	186	0
1136	0.693	-1.18686	0.235285	0	39049007534	494	0
1137	1.7979	-1.08613	0.27742	0	39049007710	394	0
1138	5.3832	-0.884382	0.37649	0	39049007721	604	0
1139	0.7407	-0.061509	0.950954	0	39139002700	286	0
1140	4.8611	0.097211	0.922559	0	39139002800	317	0
1141	5.0208	-0.371038	0.710609	0	39139002900	403	0
1142	3.7026	1.13418	0.256718	0	39049005810	134	0
1143	9.2008	1.16794	0.242832	0	39049005820	167	1
1144	11.4954	2.43409	0.014929	2	39049005900	243	1
1145	10.7257	2.50974	0.012082	2	39049006000	346	1
1146	8.434	1.05575	0.291084	0	39049006100	224	1
1147	2.2515	-1.15861	0.246615	0	39049006821	210	0
1148	0	-0.970711	0.331692	0	39049006822	114	0
1149	0	-1.56797	0.116889	0	39049007112	504	0
1150	0.2625	-1.4929	0.135464	0	39049007113	513	0
1151	2.9824	0.460135	0.645419	0	39049007511	186	0
1152	1.9592	-0.878722	0.379552	0	39049000210	206	0
1153	5.2372	-0.991979	0.321208	0	39049000220	280	0
1154	0.5291	-1.42385	0.15449	0	39049000310	261	0
1155	0.8772	-1.31789	0.18754	0	39049000320	151	0
1156	0.9524	-0.341868	0.73245	0	39049008900	310	0
1157	1.4983	0.072572	0.942147	0	39049009000	270	0
1158	2.7302	-1.32107	0.186477	0	39049009100	420	0
1159	0.5246	-1.91419	0.055596	-1	39049009210	543	0
1160	0	-1.54088	0.123346	0	39049006910	109	0
1161	2.2181	-1.59509	0.110692	0	39049006921	333	0
1162	0.5128	-1.411	0.158243	0	39049006923	253	0
1163	2.0135	-0.533368	0.593779	0	39049007512	307	0
1164	2.3732	-0.67935	0.496916	0	39049007520	360	0
1165	1.4998	-0.833772	0.40441	0	39049007722	239	0
1166	3.894	-0.677886	0.497844	0	39049007730	269	0
1167	2.381	-1.23161	0.218093	0	39049007740	70	0
1168	2.6086	0.71375	0.475382	0	39049008710	204	0
1169	0.813	-1.22702	0.219814	0	39049000330	194	0
1170	4.798	-0.61158	0.540816	0	39049000410	157	0
1171	0.7937	-0.674044	0.500283	0	39049000420	229	0
1172	3.1679	-0.774064	0.438893	0	39049000500	257	0
1173	9.3795	-0.315174	0.752629	0	39049000600	170	1
1174	1.8853	-1.38445	0.166219	0	39049007531	302	0
1175	1.5468	-1.22472	0.220682	0	39049007532	304	0
1176	1.2409	-1.23345	0.217407	0	39049007533	149	0
1177	4.7239	0.869852	0.384381	0	39049008720	255	0
1178	1.1823	0.18101	0.85636	0	39049008730	101	0
1179	2.9709	-0.453395	0.650264	0	39049008811	149	0
1180	4.1204	-1.20016	0.230076	0	39049008812	195	0
1181	1.1696	-0.639443	0.522535	0	39049008813	191	0
1182	0.7092	-1.18389	0.236458	0	39049009220	179	0
1183	1.3825	-1.44249	0.149164	0	39049009230	446	0
1184	0.641	-1.42679	0.15364	0	39049009240	146	0
1185	1.0673	-1.51454	0.12989	0	39049009250	122	0
1186	1.2729	-1.4654	0.142812	0	39049009311	297	0
1187	1.3994	-0.37379	0.708561	0	39049000710	269	0
1188	3.0655	1.37434	0.169337	0	39049000720	201	0
1189	7.5179	1.05108	0.293223	0	39049000730	336	1
1190	2.305	-0.533522	0.593672	0	39049000810	159	0
1191	2.622	-0.012205	0.990262	0	39049008821	192	0
1192	3.4181	-0.933518	0.350552	0	39049008822	402	0
1193	1.0309	-0.707985	0.478954	0	39049008825	475	0
1194	0.9129	-1.56033	0.118682	0	39049009312	306	0
1195	1.4933	-1.34092	0.179946	0	39049009321	191	0
1196	0.4167	-1.72188	0.085092	-1	39049009322	245	0
1197	4.4368	-0.208053	0.835188	0	39049000820	298	0
1198	9.7152	0.293109	0.769439	0	39049000910	360	1
1199	4.6465	0.523148	0.600872	0	39049000920	183	0
1200	6.1988	0.671462	0.501926	0	39049001000	116	1
1201	11.1682	0.305527	0.759965	0	39049001400	175	1
1202	5.3845	0.735485	0.462044	0	39049001500	341	0
1203	1.3333	-0.042983	0.965715	0	39049001600	302	0
1204	1.7447	-0.993333	0.320548	0	39049001700	186	0
1205	0	-0.835004	0.403716	0	39049001820	73	0
1206	0.9524	-0.334191	0.738236	0	39049002000	178	0
1207	2.7778	-0.534297	0.593136	0	39049002200	94	0
1208	3.119	0.463995	0.642651	0	39049002300	127	0
1209	2.1164	0.372584	0.709458	0	39167021600	280	0
1210	16.2338	0.848788	0.395999	0	39167021500	84	1
1211	3.3333	0.190339	0.849043	0	39167021100	235	0
1212	4.4444	-0.476503	0.633716	0	39169000300	149	0
1213	8.0031	-0.542006	0.587815	0	39169001900	241	1
1214	1.4493	-1.11674	0.264107	0	39169001400	233	0
1215	2.2222	-1.24171	0.214345	0	39169000900	260	0
1216	6.7814	-0.540676	0.588731	0	39169002100	216	1
1217	1.3889	-0.572729	0.566828	0	39169003300	314	0
1218	2.1212	-0.947922	0.343169	0	39169003200	269	0
1219	6.2001	-0.155175	0.876683	0	39169000100	302	1
1220	0.8333	-0.915376	0.359994	0	39169002901	250	0
1221	0	0.01991	0.984115	0	39169002000	225	0
1222	2.6451	-0.430701	0.666686	0	39169000500	288	0
1223	4.7619	-0.808353	0.418887	0	39137030600	396	0
1224	0	-1.20308	0.228944	0	39137030500	333	0
1225	0	-1.10938	0.267266	0	39137030300	718	0
1226	2.0435	-0.748434	0.454199	0	39169000800	522	0
1227	1.5882	-1.08749	0.276819	0	39169001000	208	0
1228	0	-0.489822	0.62426	0	39169001800	381	0
1229	3.9881	-1.20839	0.226898	0	39137030100	405	0
1230	1.0101	-0.691931	0.488981	0	39137030700	420	0
1231	0	-1.41578	0.15684	0	39137030200	470	0
1232	1.4493	-1.53789	0.124075	0	39137030400	271	0
1233	0	-1.20296	0.228991	0	39169001100	80	0
1234	4	-0.769079	0.441847	0	39169001200	113	0
1235	0	-1.44477	0.148521	0	39169003100	187	0
1236	3.1746	-1.08121	0.279605	0	39169002500	165	0
1237	1.6199	-0.258762	0.795819	0	39169000700	470	0
1238	1.5706	-1.06022	0.289045	0	39169002400	307	0
1239	1.5152	-0.856164	0.391907	0	39169003500	259	0
1240	1.6667	-1.0074	0.313741	0	39169001700	1254	0
1241	3.7766	-0.847928	0.396478	0	39169003400	303	0
1242	6.788	-0.280737	0.778912	0	39169000600	400	1
1243	14.307	2.35035	0.018756	2	39167020800	287	1
1244	14.8718	1.50026	0.133547	0	39167020500	94	1
1245	0	2.23006	0.025744	2	39167020400	121	0
1246	2.0276	0.598127	0.549755	0	39167020300	226	0
1247	3.3815	0.032249	0.974273	0	39167021200	368	0
1248	2.012	1.065	0.286874	0	39167021400	228	0
1249	9.8454	1.07214	0.283655	0	39167021000	342	1
1250	3.4722	2.7333	0.00627	3	39167020900	143	0
1251	0.7804	-1.02597	0.304905	0	39167020200	419	0
1252	7.822	-0.786353	0.431661	0	39169003700	476	1
1253	2.6768	-1.04652	0.295322	0	39169001300	324	0
1254	1.0753	-0.978133	0.328009	0	39167020102	164	0
1255	1.4378	-0.978133	0.328009	0	39167020101	187	0
1256	1.3889	-0.680913	0.495926	0	39167021700	383	0
1257	5.7724	0.55217	0.580832	0	39167021300	358	0
1258	1.4493	-0.601521	0.547493	0	39169002200	288	0
1259	2.4691	-1.12226	0.261751	0	39169003000	145	0
1260	2.9412	-1.09658	0.272825	0	39169002300	225	0
1261	2.7027	-1.21488	0.224411	0	39169002902	290	0
1262	0.6289	-0.081429	0.935101	0	39169000200	215	0
1263	0.8772	-1.05086	0.293324	0	39049007047	322	0
1264	0.9758	-1.3859	0.165779	0	39049007048	528	0
1265	0	-1.6433	0.10032	0	39049007041	115	0
1266	1.5751	-1.45387	0.145982	0	39049007043	324	0
1267	0.4902	-1.45978	0.144351	0	39049009334	227	0
1268	0.3205	-1.25647	0.208945	0	39049009336	214	0
1269	0.9446	-1.59169	0.111455	0	39049009337	392	0
1270	0.9811	-1.44333	0.148928	0	39049009340	297	0
1271	1.4279	-1.58422	0.113142	0	39049009350	234	0
1272	0.9867	-0.693505	0.487993	0	39049009450	790	0
1273	1.9177	-1.0524	0.292617	0	39049009420	557	0
1274	0	-1.68148	0.09267	-1	39049007193	404	0
1275	1.0767	-1.31261	0.189314	0	39049007132	627	0
1276	0.8671	-1.02082	0.30734	0	39049009711	336	0
1277	1.6667	-1.38183	0.167024	0	39049009712	158	0
1278	0.5464	-1.67943	0.093068	-1	39049009751	385	0
1279	2.0718	-1.67683	0.093576	-1	39049006372	567	0
1280	3.9816	-1.41454	0.157204	0	39049006386	336	0
1281	0.4762	-0.851616	0.394427	0	39049008210	193	0
1282	2.473	-1.20874	0.226762	0	39049008230	262	0
1283	3.7927	-0.474302	0.635285	0	39027964600	274	0
1284	3.8462	-0.906027	0.364922	0	39027964300	293	0
1285	2.8852	-0.980613	0.326784	0	39049010500	607	0
1286	4.5322	-0.901322	0.367417	0	39049010700	52	0
1287	0	-0.946729	0.343777	0	39049006395	237	0
1288	0.9524	-1.30952	0.190358	0	39049007393	563	0
1289	0.8908	-1.80671	0.070808	-1	39049007954	933	0
1290	0.4329	-1.67535	0.093865	-1	39049010602	471	0
1291	0.4805	-1.21064	0.226032	0	39049007551	1235	0
1292	1.3889	-1.36164	0.173311	0	39049007044	464	0
1293	0	-0.977169	0.328486	0	39049006393	457	0
1294	2.5904	-1.09045	0.275514	0	39049006394	258	0
1295	0.5051	-1.66858	0.095201	-1	39049009361	251	0
1296	0.8635	-1.67155	0.094613	-1	39049009430	726	0
1297	1.3968	-1.12281	0.261516	0	39049009520	401	0
1298	3.3333	-0.820088	0.412166	0	39049009410	243	0
1299	0.3663	-1.40941	0.158714	0	39049009390	448	0
1300	0	-1.5212	0.128209	0	39049009386	277	0
1301	1.0857	-1.62474	0.104219	0	39049009381	509	0
1302	0.6349	-1.62505	0.104153	0	39049009374	875	0
1303	1.3915	-1.16878	0.242494	0	39049009373	768	0
1304	0.4444	-1.99311	0.046249	-2	39049007120	518	0
1305	1.5321	-1.58397	0.1132	0	39049007115	617	0
1306	1.2821	-1.26917	0.204379	0	39049007020	464	0
1307	2.1277	-1.09551	0.273292	0	39049007550	210	0
1308	1.045	-1.70444	0.088299	-1	39049009800	349	0
1309	0	0.416989	0.676686	0	39049004200	237	0
1310	11.6113	0.150373	0.88047	0	39049004300	313	1
1311	0	-1.33377	0.182278	0	39049006387	404	0
1312	1.4815	-1.80582	0.070946	-1	39049006391	391	0
1313	0	-1.93724	0.052716	-1	39049006392	283	0
1314	5.3613	-1.12655	0.259933	0	39049006410	170	0
1315	1.0417	-1.19196	0.233276	0	39049006430	377	0
1316	1.3628	-0.019967	0.98407	0	39049008241	380	0
1317	0.295	-1.61964	0.105309	0	39049008242	617	0
1318	0.8333	-1.36123	0.17344	0	39027964900	383	0
1319	0	-1.24428	0.213398	0	39027965100	309	0
1320	0	-1.48928	0.136415	0	39027965000	340	0
1321	0	-1.66878	0.095162	-1	39027964800	359	0
1322	1.6437	-1.33989	0.18028	0	39027964700	520	0
1323	2.5455	-0.896709	0.369874	0	39027964500	486	0
1324	1.9086	-1.25048	0.211125	0	39027964400	317	0
1325	0	-1.31163	0.189645	0	39049007203	306	0
1326	1.1153	-1.47727	0.139603	0	39049009495	399	0
1327	0	-1.37895	0.167911	0	39049009497	82	0
1328	0.5128	-1.46323	0.143405	0	39049010601	525	0
1329	0.5513	-1.78231	0.0747	-1	39049007953	723	0
1330	0.7937	-1.26933	0.204325	0	39049007494	427	0
1331	2.7778	-1.46741	0.142265	0	39049007394	158	0
1332	0	-0.938991	0.347735	0	39049007205	347	0
1333	0	-1.31506	0.188489	0	39049006396	249	0
1334	2.2222	-1.02392	0.305874	0	39049006236	395	0
1335	2.0156	-1.50823	0.131495	0	39049008164	510	0
1336	0.4885	-1.18785	0.234893	0	39049008163	458	0
1337	0	-0.885372	0.375956	0	39049001902	76	0
1338	8.3333	-1.33146	0.183038	0	39049001901	63	1
1339	0	-1.09978	0.27143	0	39049001122	96	0
1340	0.7144	-2.05022	0.040343	-2	39049007114	456	0
1341	2.2222	-1.47314	0.140714	0	39049009384	200	0
1342	0	-1.49399	0.135178	0	39049009383	151	0
1343	1.6009	-1.57486	0.11529	0	39049009372	379	0
1344	1.4159	-1.8158	0.069401	-1	39049009371	454	0
1345	5.5035	-1.53958	0.123663	0	39049006230	1353	0
1346	1.181	-1.59703	0.110258	0	39049006383	793	0
1347	2.103	-1.10777	0.267963	0	39049006384	475	0
1348	10.7831	1.99581	0.045955	2	39049004500	493	1
1349	3.6546	0.276035	0.782521	0	39049004610	239	0
1350	10.2079	1.78921	0.073582	1	39049004620	300	1
1351	12.3625	1.98077	0.047617	2	39049004700	584	1
1352	0.6944	-0.521561	0.601976	0	39049006500	355	0
1353	2.8057	-0.882076	0.377735	0	39049006600	336	0
1354	3.3333	-1.58374	0.113253	0	39049006950	124	0
1355	1.5882	-1.10853	0.267631	0	39049007811	185	0
1356	1.5152	-0.973046	0.33053	0	39049007812	117	0
1357	1.2349	-0.509642	0.610302	0	39049007820	260	0
1358	3.2827	-0.834046	0.404255	0	39049008311	663	0
1359	2.9786	-0.880522	0.378577	0	39049008312	646	0
1360	0.7246	-0.737984	0.460524	0	39049008321	138	0
1361	5.0507	-0.895176	0.370693	0	39049007207	315	0
1362	1.71	-1.13232	0.257499	0	39049007209	540	0
1363	1.3889	-1.45998	0.144296	0	39049007210	700	0
1364	1.0159	-1.6708	0.094762	-1	39049007199	486	0
1365	1.1269	-1.70835	0.087572	-1	39049007202	267	0
1366	0	-1.55436	0.120099	0	39049007198	268	0
1367	1.7857	-1.33436	0.182087	0	39049007396	1286	0
1368	1.2456	-1.90975	0.056165	-1	39049007395	1268	0
1369	1.3148	-1.3062	0.191484	0	39049009323	417	0
1370	1.6902	-1.46284	0.143512	0	39049009385	181	0
1371	1.3605	-1.11928	0.26302	0	39049009382	220	0
1372	0.4167	-1.55105	0.120891	0	39049009362	359	0
1373	2.3683	-1.23513	0.216781	0	39049009326	212	0
1374	0.9009	-1.38096	0.167292	0	39049007492	367	0
1375	1.0693	-1.34474	0.178711	0	39049007921	778	0
1376	0.7407	-1.29605	0.194959	0	39049007922	279	0
1377	5.1379	0.571678	0.56754	0	39049004810	265	0
1378	3.9804	0.84679	0.397112	0	39049004820	243	0
1379	8.3723	1.60883	0.107653	0	39049004900	526	1
1380	10.4896	1.59511	0.110689	0	39049005000	604	1
1381	0	-0.792746	0.427926	0	39049007830	76	0
1382	1.0417	-1.63684	0.101665	0	39049007931	410	0
1383	0.9557	-1.56738	0.117027	0	39049008350	948	0
1384	1.6133	-1.4375	0.150577	0	39049008360	540	0
1385	0.4034	-1.62373	0.104432	0	39049009325	532	0
1386	3.4921	-1.27717	0.201541	0	39049009331	74	0
1387	0.8333	-1.52172	0.12808	0	39049009332	174	0
1388	0.7092	-1.04602	0.295552	0	39049009333	129	0
1389	0	-1.8093	0.070405	-1	39049007010	197	0
1390	1.5152	-0.97247	0.330817	0	39049007426	176	0
1391	1.5783	-1.03487	0.300728	0	39049007424	447	0
1392	0.9138	-1.93659	0.052796	-1	39049006990	528	0
1393	0.6267	-1.52342	0.127653	0	39049007933	762	0
1394	0	-1.31092	0.189885	0	39049007941	211	0
1395	0.5208	-2.05387	0.039989	-2	39049008000	530	0
1396	1.5601	-1.44191	0.149328	0	39049008110	307	0
1397	4.5152	-0.181571	0.855919	0	39049005100	353	0
1398	0	-1.23111	0.218281	0	39049006220	444	0
1399	2.4846	-1.29093	0.196728	0	39049006310	234	0
1400	2.7371	-0.77791	0.436622	0	39049006321	215	0
1401	0.3968	-1.34106	0.1799	0	39049007951	651	0
1402	1.7613	-1.46942	0.141717	0	39049007952	470	0
1403	0.5074	-1.72873	0.083858	-1	39049008370	728	0
1404	1.7718	-1.25958	0.207819	0	39049008380	390	0
1405	0.5556	-1.24584	0.212824	0	39049007427	425	0
1406	5.2982	-0.673427	0.500675	0	39049007425	193	0
1407	0.9259	-1.29581	0.19504	0	39049009440	335	0
1408	3.3402	-1.56522	0.11753	0	39049009590	266	0
1409	0.572	-1.7592	0.078544	-1	39049006945	651	0
1410	0	-1.68546	0.0919	-1	39049006944	270	0
1411	0.4219	-1.7583	0.078696	-1	39049006943	431	0
1412	0.7172	-1.47458	0.140327	0	39049008132	755	0
1413	0.2347	-1.72001	0.085431	-1	39049008141	864	0
1414	0.9009	-1.34153	0.17975	0	39049006323	189	0
1415	1.1148	-1.16272	0.244942	0	39049006330	406	0
1416	1.1905	-0.986636	0.323821	0	39049006340	161	0
1417	2.5172	-1.38936	0.164725	0	39049008120	378	0
1418	0.3321	-1.63514	0.10202	0	39049008161	832	0
1419	0.9753	-0.757565	0.448712	0	39049008322	358	0
1420	0	-0.503549	0.614578	0	39049008330	104	0
1421	0.7492	-1.28751	0.197916	0	39049008340	456	0
1422	0.565	-1.45185	0.146543	0	39049010300	411	0
1423	1.0745	-1.96931	0.048918	-2	39049010200	1794	0
1424	1.7593	-1.58086	0.11391	0	39049010000	365	0
1425	3.5441	-1.43999	0.14987	0	39049009900	128	0
1426	0	-0.974724	0.329697	0	39049010400	618	0
1427	0	-1.41407	0.15734	0	39049006942	135	0
1428	0	-1.83075	0.067137	-1	39049007194	380	0
1429	0.463	-1.99959	0.045544	-2	39049008142	774	0
1430	0.4441	-1.84829	0.064561	-1	39049008162	913	0
1431	2.0132	-1.5426	0.122927	0	39049009600	426	0
1432	2.1441	-0.499537	0.617401	0	39049006351	254	0
1433	5.2005	-0.448943	0.653473	0	39049006352	189	0
1434	6.0275	-0.818279	0.413198	0	39049006353	314	0
1435	1.4454	-1.28453	0.198957	0	39049006371	637	0
1436	1.2346	-0.980013	0.32708	0	39171950900	215	0
1437	1.7094	-1.13194	0.257661	0	39171950800	198	0
1438	0.9804	-0.88075	0.378453	0	39171950700	280	0
1439	4.3755	-0.88075	0.378453	0	39171950600	410	0
1440	2.2762	-0.668978	0.503509	0	39171950300	380	0
1441	1.9438	-0.950855	0.341678	0	39171950200	291	0
1442	0	-1.25834	0.208269	0	39171950500	290	0
1443	4.5143	-1.15987	0.246101	0	39171950400	325	0
1444	0.6061	-0.826121	0.408736	0	39171950100	367	0
1445	12.1667	1.09331	0.274256	0	39099801400	119	1
1446	7.1877	2.01195	0.044225	2	39099801300	212	1
1447	4.6743	1.83929	0.065872	1	39099801200	143	0
1448	11.2103	3.59462	0.000325	3	39099801100	202	1
1449	9.6719	4.49167	7e-06	3	39099801000	153	1
1450	10.8798	3.18888	0.001428	3	39099800600	140	1
1451	4.0724	1.99753	0.045768	2	39099811300	478	0
1452	12.5137	3.26579	0.001092	3	39099801500	144	1
1453	3.6471	-1.83691	0.066223	-1	39099812900	196	0
1454	5.6083	-1.23033	0.218572	0	39099813500	399	0
1455	5.9126	3.86487	0.000111	3	39099800500	325	0
1456	11.8406	2.41205	0.015863	2	39099800300	81	1
1457	1.5873	-0.541328	0.588281	0	39099810800	135	0
1458	4.4907	0.413515	0.679229	0	39099810700	256	0
1459	7.9654	0.025693	0.979502	0	39099813200	279	1
1460	2.5892	-0.643664	0.519793	0	39099812601	228	0
1461	2.5265	-1.00572	0.314552	0	39099812602	280	0
1462	2.0321	0.502589	0.615253	0	39099813000	309	0
1463	6.5668	0.394143	0.693476	0	39099812400	222	1
1464	0.962	-1.29108	0.196675	0	39099812302	396	0
1465	0	-1.53217	0.125481	0	39099811200	133	0
1466	2.5989	-0.924672	0.355137	0	39099812001	309	0
1467	2.5037	-1.1796	0.238161	0	39099812603	481	0
1468	0.9009	-1.04598	0.29557	0	39099812500	275	0
1469	3.407	2.03536	0.041814	2	39099814100	401	0
1470	10.2737	6.12487	0	3	39099813900	160	1
1471	6.1429	3.16536	0.001549	3	39099814000	283	0
1472	17.538	3.7255	0.000195	3	39099813700	155	1
1473	3.4548	1.03023	0.302903	0	39099813800	199	0
1474	0	-1.13029	0.258354	0	39099811902	147	0
1475	0.9259	-1.30843	0.190728	0	39099811002	439	0
1476	2.6869	-0.884751	0.376291	0	39099813600	492	0
1477	0	-1.18584	0.235685	0	39099811901	247	0
1478	1.3333	-1.37963	0.167701	0	39099811001	163	0
1479	30.8895	3.71882	0.0002	3	39099804300	95	1
1480	8.2716	4.39407	1.1e-05	3	39099804200	124	1
1481	1.1111	-1.68879	0.09126	-1	39099812800	199	0
1482	0	-1.02788	0.304008	0	39099811100	51	0
1483	17.037	2.73148	0.006305	3	39099804100	62	1
1484	14.4206	4.55008	5e-06	3	39099804000	102	1
1485	5	1.04959	0.293906	0	39099803000	141	0
1486	12.8295	1.40153	0.161055	0	39099802900	231	1
1487	0	-1.63159	0.102767	0	39099812700	107	0
1488	0	-0.176649	0.859784	0	39099813400	210	0
1489	0	-0.905513	0.365194	0	39099813300	206	0
1490	2.5641	-0.626588	0.53093	0	39099810900	102	0
1491	6.5796	0.679043	0.49711	0	39099810600	256	1
1492	8.6458	0.809674	0.418127	0	39099802800	186	1
1493	0	1.99905	0.045603	2	39099802702	171	0
1494	0	-1.04256	0.297151	0	39099802701	135	0
1495	2.5798	-0.747953	0.454489	0	39099812200	369	0
1496	0	-1.66721	0.095472	-1	39099812100	583	0
1497	6.5705	-0.300812	0.763558	0	39099810300	192	1
1498	8.6508	2.36071	0.01824	2	39099802600	159	1
1499	18.6485	3.75639	0.000172	3	39099802500	107	1
1500	18.3164	6.19094	0	3	39099802400	258	1
1501	1.7105	1.06623	0.28632	0	39099810200	131	0
1502	4.6143	-0.145305	0.88447	0	39099810100	262	0
1503	0	-1.2019	0.229402	0	39099812002	215	0
1504	22.9837	5.98582	0	3	39099802300	58	1
1505	22.3214	6.9601	0	3	39099802100	67	1
1506	25.8347	6.50218	0	3	39099801700	125	1
1507	16.6075	5.69732	0	3	39099801600	330	1
1508	4.0741	-0.216437	0.828647	0	39099811800	124	0
1509	6.7346	0.093005	0.925899	0	39099811700	211	1
1510	0	-0.480028	0.631207	0	39099811600	179	0
1511	0.7752	-0.544355	0.586198	0	39099811500	324	0
1512	8.3685	1.77646	0.075656	1	39099811400	285	1
1513	3.7309	0.20882	0.834589	0	39099812301	339	0
1514	4.7757	2.05122	0.040246	2	39035196400	224	0
1515	6.25	1.92315	0.054461	1	39035107701	54	1
1516	9.3983	3.25417	0.001137	3	39035107802	114	1
1517	0	-0.372732	0.709348	0	39035192300	96	0
1518	2.2222	0.140577	0.888204	0	39035137103	199	0
1519	2.4568	-0.316949	0.751283	0	39035177103	251	0
1520	1.398	-0.497872	0.618574	0	39035177101	331	0
1521	4.3354	-1.39488	0.163052	0	39035190504	983	0
1522	1.9608	-1.27909	0.200865	0	39035153105	244	0
1523	0	-1.30311	0.192538	0	39035153104	244	0
1524	3.4568	-0.193379	0.846662	0	39035180103	196	0
1525	4	0.202788	0.839301	0	39035152703	103	0
1526	7.415	1.18162	0.237355	0	39035152702	152	1
1527	5.5651	0.437943	0.661428	0	39035152604	249	0
1528	3.3333	-1.35214	0.176332	0	39035184104	100	0
1529	0	-1.14737	0.251228	0	39035184103	246	0
1530	11.7703	1.43723	0.150654	0	39035183606	142	1
1531	7.4425	0.898309	0.369021	0	39035183605	209	1
1532	11.9041	1.86454	0.062245	1	39035183604	174	1
1533	9.1782	2.83273	0.004615	3	39035183603	118	1
1534	22.4083	6.40475	0	3	39035108201	82	1
1535	29.8028	11.362	0	3	39035111202	115	1
1536	3.6744	-0.598011	0.549833	0	39035138106	241	0
1537	0.7092	0.830164	0.406446	0	39035137102	279	0
1538	5.5371	3.18478	0.001449	3	39035137101	122	0
1539	8.6365	3.05773	0.00223	3	39035106100	258	1
1540	19.197	5.55143	0	3	39035105100	392	1
1541	1.0753	-1.31215	0.189469	0	39035176200	385	0
1542	0	-1.03476	0.300779	0	39035176100	126	0
1543	7.0214	1.29288	0.196051	0	39035152603	89	1
1544	6.2877	1.83502	0.066502	1	39035152502	181	1
1545	5.9036	1.87443	0.060872	1	39035152501	234	0
1546	12.8794	1.55645	0.119601	0	39035152400	135	1
1547	6.4308	0.428792	0.668074	0	39035152303	250	1
1548	4.3917	-0.661053	0.508578	0	39035152302	336	0
1549	2.4589	1.17238	0.241043	0	39035183502	386	0
1550	1.0753	0.320241	0.748785	0	39035183501	138	0
1551	5.4094	3.0332	0.00242	3	39035183402	75	0
1552	3.058	1.3497	0.177111	0	39035183401	186	0
1553	2.0833	-0.980552	0.326814	0	39035183300	298	0
1554	5.772	-0.732392	0.463929	0	39035183200	185	0
1555	17.2653	7.62309	0	3	39035101501	227	1
1556	29.1328	10.8366	0	3	39035116400	215	1
1557	32.5857	11.3048	0	3	39035116300	133	1
1558	25.4941	11.6805	0	3	39035116200	121	1
1559	3.3333	-1.17118	0.241528	0	39035136103	324	0
1560	0	-0.958052	0.338036	0	39035136102	719	0
1561	1.1494	-1.03363	0.301311	0	39035136101	315	0
1562	0	-1.39462	0.163129	0	39035175202	164	0
1563	0	-1.34596	0.178316	0	39035175201	356	0
1564	2.2624	-1.31896	0.187182	0	39035175104	282	0
1565	4.6075	-1.16658	0.243379	0	39035175103	381	0
1566	5.0068	0.417088	0.676614	0	39035152202	323	0
1567	2.8986	-0.082978	0.933869	0	39035152201	246	0
1568	5.2614	0.829584	0.406774	0	39035152102	362	0
1569	2.4691	1.30622	0.191476	0	39035152101	157	0
1570	27.2497	11.5889	0	3	39035151800	135	1
1571	22.5099	7.57031	0	3	39035151700	118	1
1572	3.1433	1.75807	0.078735	1	39035183100	223	0
1573	2.7778	-1.08736	0.276876	0	39035182106	151	0
1574	4.3651	-0.940459	0.346982	0	39035182105	149	0
1575	3.6859	0.127125	0.898842	0	39035123800	433	0
1576	4.2319	-0.74875	0.454008	0	39035123700	145	0
1577	18.0845	8.50811	0	3	39035116100	104	1
1578	17.3527	3.56744	0.00036	3	39035115900	331	1
1579	21.2967	5.20202	0	3	39035115800	321	1
1580	9.2474	3.92603	8.6e-05	3	39035115700	142	1
1581	17.3534	6.36015	0	3	39035115400	228	1
1582	14.9961	6.41136	0	3	39035115300	125	1
1583	3.1746	-0.623242	0.533126	0	39035135105	353	0
1584	0	-1.45594	0.145409	0	39035135104	201	0
1585	2.0833	-1.46703	0.142367	0	39035175105	236	0
1586	1.5873	-1.59373	0.110997	0	39035174207	224	0
1587	3.2941	-0.903378	0.366325	0	39035174206	189	0
1588	0	-1.27233	0.203255	0	39035174205	264	0
1589	0	-1.31384	0.188899	0	39035174204	229	0
1590	16.8704	6.33553	0	3	39035151600	132	1
1591	27.0792	11.1854	0	3	39035151500	109	1
1592	31.435	9.8333	0	3	39035151400	104	1
1593	10.2941	7.63309	0	3	39035151300	60	1
1594	23.0564	6.50639	0	3	39035151200	98	1
1595	16.3797	8.70427	0	3	39035151100	78	1
1596	31.3095	11.1863	0	3	39035150400	162	1
1597	6.8015	-0.013535	0.989201	0	39035123603	237	1
1598	1.9608	-0.231644	0.816814	0	39035123602	147	0
1599	2.5641	0.349936	0.726386	0	39035123601	200	0
1600	8.924	1.5834	0.11333	0	39035123502	212	1
1601	13.1366	4.03648	5.4e-05	3	39035123501	289	1
1602	15.7794	7.2404	0	3	39035115200	84	1
1603	23.3238	5.28168	0	3	39035115100	120	1
1604	18.9113	6.82583	0	3	39035114900	206	1
1605	13.9421	4.73126	2e-06	3	39035114600	140	1
1606	6.9649	3.06612	0.002169	3	39035114300	498	1
1607	8.665	5.12682	0	3	39035114100	194	1
1608	6.6667	-0.69994	0.483965	0	39035134300	130	1
1609	0	-0.8157	0.414672	0	39035134206	168	0
1610	0	-0.993408	0.320511	0	39035134205	178	0
1611	1.5873	-1.21178	0.225598	0	39035134204	252	0
1612	0	-1.22219	0.221634	0	39035174203	123	0
1613	2.2222	-1.29249	0.196189	0	39035174107	276	0
1614	1.7544	-0.969999	0.332047	0	39035174106	218	0
1615	3.1746	-1.7989	0.072034	-1	39035174105	179	0
1616	0	-1.45594	0.145409	0	39035174104	134	0
1617	0	-2.01021	0.044409	-2	39035174103	182	0
1618	36.1284	11.5475	0	3	39035150300	113	1
1619	29.045	12.8442	0	3	39035150100	214	1
1620	0	0.786304	0.43169	0	39035141700	116	0
1621	12.4756	1.65916	0.097084	1	39035141602	112	1
1622	6.1039	0.514754	0.606725	0	39035141601	160	0
1623	4.0668	1.75908	0.078564	1	39035141500	104	0
1624	4.1179	0.685796	0.492842	0	39035141400	239	0
1625	0.8772	0.044355	0.964621	0	39035123400	241	0
1626	3.7247	2.08578	0.036999	2	39035123200	205	0
1627	1.8519	0.332034	0.739864	0	39035123100	159	0
1628	7.6051	1.67478	0.093977	1	39035122300	115	1
1629	10.928	4.00805	6.1e-05	3	39035122200	127	1
1630	18.0615	5.34102	0	3	39035113600	70	1
1631	23.6684	4.83607	1e-06	3	39035113500	97	1
1632	19.6208	5.0904	0	3	39035112800	65	1
1633	16.0708	5.09628	0	3	39035112301	94	1
1634	11.5401	4.87055	1e-06	3	39035112600	145	1
1635	26.4602	6.27893	0	3	39035112500	63	1
1636	12.3254	6.32363	0	3	39035112400	84	1
1637	18.7281	8.58324	0	3	39035112200	101	1
1638	0	-1.30031	0.193495	0	39035134203	300	0
1639	2.381	-0.420582	0.67406	0	39035134100	79	0
1640	2.7431	-0.922634	0.356198	0	39035133104	186	0
1641	0.7246	0.101907	0.918831	0	39035133103	179	0
1642	1.5873	-1.09722	0.272544	0	39035194900	168	0
1643	0	-0.613168	0.539765	0	39035173107	124	0
1644	8.3242	-0.638286	0.523288	0	39035173106	279	1
1645	2.7778	-0.410849	0.681183	0	39035173105	91	0
1646	4.9497	-0.377868	0.705528	0	39035173104	221	0
1647	4.1782	1.38883	0.164884	0	39035141300	138	0
1648	9.3452	0.974644	0.329737	0	39035141200	167	1
1649	4.7672	2.15949	0.030813	2	39035141100	161	0
1650	18.6124	4.546	5e-06	3	39035141000	132	1
1651	4.0134	1.54817	0.121582	0	39035140900	134	0
1652	1.738	2.15676	0.031024	2	39035140800	327	0
1653	6.4282	1.99386	0.046167	2	39035122100	153	1
1654	10.3691	2.73719	0.006197	3	39035121900	80	1
1655	8.1151	2.20074	0.027754	2	39035121800	86	1
1656	6.5716	3.77841	0.000158	3	39035121700	208	1
1657	18.8914	5.20745	0	3	39035121500	180	1
1658	14.8535	6.11545	0	3	39035121401	118	1
1659	14.0738	4.18968	2.8e-05	3	39035121300	169	1
1660	19.1359	6.27419	0	3	39035121200	141	1
1661	22.1233	10.5269	0	3	39035112100	124	1
1662	23.6002	10.1083	0	3	39035111902	69	1
1663	18.9181	8.29279	0	3	39035111800	61	1
1664	32.1111	9.21498	0	3	39035111700	116	1
1665	26.8908	10.8708	0	3	39035111600	118	1
1666	34.7619	9.03378	0	3	39035111500	103	1
1667	3.3333	-0.293767	0.768936	0	39035132302	130	0
1668	1.9623	-0.441285	0.659006	0	39035132301	216	0
1669	7.1159	-0.673718	0.50049	0	39035132200	224	1
1670	4.7198	-0.196824	0.843965	0	39035132100	280	0
1671	0	-1.25691	0.208785	0	39035172201	233	0
1672	2.5274	-1.15498	0.2481	0	39035172103	269	0
1673	1.3889	-1.36035	0.173719	0	39035172102	236	0
1674	0	-1.77787	0.075425	-1	39035172101	171	0
1675	0	-0.790065	0.42949	0	39035171206	164	0
1676	0.9524	-1.10663	0.268454	0	39035171205	152	0
1677	3.0539	-0.305769	0.759781	0	39035171204	158	0
1678	14.7776	2.51038	0.01206	2	39035140702	120	1
1679	14.1816	2.59458	0.009471	3	39035140701	254	1
1680	7.1869	3.69255	0.000222	3	39035140600	125	1
1681	7.7717	1.6461	0.099744	1	39035140500	268	1
1682	13.2765	1.57301	0.115717	0	39035140400	260	1
1683	9.4354	2.83886	0.004528	3	39035140302	161	1
1684	9.3846	3.69576	0.000219	3	39035140301	181	1
1685	6.7866	3.23949	0.001197	3	39035140100	102	1
1686	18.0008	6.00104	0	3	39035121100	156	1
1687	16.5738	7.36065	0	3	39035120802	187	1
1688	14.7933	4.56639	5e-06	3	39035120801	182	1
1689	19.8602	6.5568	0	3	39035120702	139	1
1690	17.3498	6.63788	0	3	39035120701	125	1
1691	20.1123	7.81583	0	3	39035120600	250	1
1692	24.0056	7.48979	0	3	39035120500	199	1
1693	17.8329	6.75797	0	3	39035120400	174	1
1694	18.0507	9.21962	0	3	39035111401	167	1
1695	14.9275	3.79485	0.000148	3	39035108400	95	1
1696	0	1.79503	0.072649	1	39035107000	74	0
1697	7.2798	1.60197	0.109161	0	39035106900	249	1
1698	11.6228	3.00731	0.002636	3	39035106800	268	1
1699	0	-1.39094	0.164245	0	39035131104	129	0
1700	0.8772	-1.51121	0.130736	0	39035131103	286	0
1701	2.8694	-1.03612	0.300148	0	39035131102	117	0
1702	0	-0.934914	0.349833	0	39035130106	248	0
1703	5.5195	0.190798	0.848684	0	39035171104	370	0
1704	6.1311	0.874461	0.381867	0	39035171103	247	0
1705	5.2173	-0.112244	0.91063	0	39035171102	366	0
1706	2.982	-1.43913	0.150114	0	39035172202	186	0
1707	1.3605	-1.73907	0.082022	-1	39035170202	216	0
1708	0	-1.02755	0.304161	0	39035153103	162	0
1709	9.6319	3.46114	0.000538	3	39035126100	211	1
1710	8.3704	0.464811	0.642067	0	39035124600	328	1
1711	7.2426	0.499352	0.617532	0	39035124500	246	1
1712	8.229	1.53456	0.124891	0	39035124300	326	1
1713	28.3226	7.68235	0	3	39035120200	204	1
1714	18.8446	5.08207	0	3	39035119900	202	1
1715	19.3586	7.50636	0	3	39035119800	296	1
1716	24.8045	6.36286	0	3	39035119702	184	1
1717	8.7054	4.87917	1e-06	3	39035119701	122	1
1718	21.2708	9.05926	0	3	39035119600	214	1
1719	7.4045	4.80919	2e-06	3	39035119502	92	1
1720	11.9017	3.15318	0.001615	3	39035106600	264	1
1721	11.8042	1.7099	0.087284	1	39035106500	179	1
1722	18.8596	3.43526	0.000592	3	39035106400	111	1
1723	12.5471	5.01925	1e-06	3	39035106300	270	1
1724	6.801	2.29907	0.021501	2	39035106200	266	1
1725	9.7364	1.32637	0.184718	0	39035105900	211	1
1726	0	-1.09828	0.272082	0	39035130105	302	0
1727	1.6667	-1.09828	0.272082	0	39035130104	292	0
1728	0	-1.36292	0.172908	0	39035130103	290	0
1729	2.2222	-1.17177	0.241291	0	39035182104	123	0
1730	0	-1.83559	0.066418	-1	39035170201	97	0
1731	0.9199	-1.87565	0.060703	-1	39035170102	385	0
1732	0	-1.54089	0.123345	0	39035170101	212	0
1733	14.5833	5.03268	0	3	39035161800	96	1
1734	10.8135	4.50534	7e-06	3	39035161700	207	1
1735	13.7792	3.00647	0.002643	3	39035161600	142	1
1736	8.4239	2.67165	0.007548	3	39035161500	290	1
1737	12.311	1.30086	0.193306	0	39035161400	262	1
1738	6.7778	0.669912	0.502914	0	39035124202	90	1
1739	5.103	2.06346	0.039069	2	39035124201	177	0
1740	8.924	3.79921	0.000145	3	39035124100	366	1
1741	12.8471	2.32439	0.020105	2	39035123900	262	1
1742	0	-1.73556	0.082642	-1	39035155102	157	0
1743	19.5476	3.03778	0.002383	3	39035119501	147	1
1744	18.2121	5.84109	0	3	39035119402	158	1
1745	15.4171	2.89472	0.003795	3	39035119401	138	1
1746	14.5101	7.51644	0	3	39035119300	497	1
1747	7.3133	5.29009	0	3	39035118900	124	1
1748	0	-1.65183	0.09857	-1	39035196300	165	0
1749	22.2193	4.08686	4.4e-05	3	39035121403	192	1
1750	11.7602	8.97756	0	3	39035127501	238	1
1751	11.2585	3.53113	0.000414	3	39035105700	267	1
1752	17.4442	5.37348	0	3	39035105602	197	1
1753	17.2874	5.69818	0	3	39035105500	169	1
1754	18.9281	7.07324	0	3	39035105400	369	1
1755	3.5063	-0.821174	0.411547	0	39035181204	312	0
1756	1.1494	-1.1086	0.267604	0	39035181203	200	0
1757	0	-0.985005	0.324622	0	39035181201	244	0
1758	0.6803	-0.850706	0.394933	0	39035181100	513	0
1759	6.9362	0.909073	0.363311	0	39035161300	231	1
1760	8.7783	0.570609	0.568265	0	39035161200	247	1
1761	6.5973	0.600739	0.548014	0	39035161100	290	1
1762	8.7662	0.449492	0.653076	0	39035161000	142	1
1763	4.8736	-0.278576	0.78057	0	39035160900	265	0
1764	0	-0.586536	0.557515	0	39035160700	87	0
1765	9.1644	3.40016	0.000673	3	39035160602	201	1
1766	0	-1.44665	0.147996	0	39035189108	288	0
1767	5	-1.4379	0.150461	0	39035189107	261	0
1768	5.8031	-1.6005	0.109487	0	39035189105	234	0
1769	0	-1.37682	0.168568	0	39035189112	219	0
1770	0	-1.46069	0.1441	0	39035189109	164	0
1771	9.1049	4.39074	1.1e-05	3	39035118800	74	1
1772	14.3288	5.99548	0	3	39035118700	54	1
1773	15.1086	6.6643	0	3	39035118602	185	1
1774	12.2354	7.39201	0	3	39035118500	92	1
1775	29.4643	10.5513	0	3	39035118400	118	1
1776	32.6299	10.8054	0	3	39035118200	168	1
1777	17.764	4.58238	5e-06	3	39035110501	52	1
1778	18.5376	8.19435	0	3	39035101603	252	1
1779	22.2901	7.06278	0	3	39035101901	193	1
1780	25.8895	8.53929	0	3	39035105300	395	1
1781	19.8817	7.93648	0	3	39035104900	243	1
1782	15.548	7.12724	0	3	39035104800	191	1
1783	18.2898	7.12657	0	3	39035104600	131	1
1784	18.3426	5.0383	0	3	39035104400	129	1
1785	1.2346	-0.567422	0.570427	0	39035185104	270	0
1786	3.3504	-0.923542	0.355725	0	39035180104	252	0
1787	0	-1.23415	0.217148	0	39035180102	169	0
1788	1.6667	-1.09973	0.271448	0	39035179102	158	0
1789	1.9608	0.810714	0.41753	0	39035160601	136	0
1790	4.8856	1.27475	0.202398	0	39035160500	215	0
1791	3.348	0.683879	0.494052	0	39035160400	236	0
1792	3.2407	0.680214	0.496369	0	39035160300	141	0
1793	2.5794	0.294622	0.768282	0	39035160200	175	0
1794	9.2063	-0.412394	0.680051	0	39035160100	144	1
1795	0	-1.44573	0.148252	0	39035189110	273	0
1796	5.9319	-0.65854	0.510191	0	39035188107	287	0
1797	2.0155	-0.13058	0.896108	0	39035188106	237	0
1798	5.358	0.651811	0.514523	0	39035188104	119	0
1799	7.9513	1.21873	0.222946	0	39035188103	209	1
1800	20.5306	5.06055	0	3	39035117900	238	1
1801	12.1073	6.50716	0	3	39035117800	185	1
1802	12.8373	2.73564	0.006226	3	39035117700	315	1
1803	15.2966	4.60096	4e-06	3	39035117600	200	1
1804	11.684	7.95564	0	3	39035117500	241	1
1805	35.9546	7.63801	0	3	39035117400	151	1
1806	2.2222	-1.64284	0.100416	0	39035195800	208	0
1807	0	-1.62848	0.103423	0	39035195900	246	0
1808	5.8752	0.243653	0.8075	0	39035196200	422	0
1809	14.4444	4.94361	1e-06	3	39035196000	71	1
1810	11.0366	2.23918	0.025144	2	39035104300	65	1
1811	3.853	4.02466	5.7e-05	3	39035104200	118	0
1812	23.9899	5.06809	0	3	39035104100	78	1
1813	13.8181	6.14628	0	3	39035103900	191	1
1814	1.3889	-1.2016	0.229517	0	39035179101	154	0
1815	0.9009	-1.07365	0.282979	0	39035178206	212	0
1816	0	-0.983251	0.325484	0	39035178205	152	0
1817	5.9054	-0.780355	0.435182	0	39035178204	287	0
1818	2.304	-0.960503	0.336802	0	39035178201	230	0
1819	1.2987	-1.34013	0.180205	0	39035178102	345	0
1820	0	-1.14221	0.253365	0	39035156102	302	0
1821	0.8335	-1.19218	0.233189	0	39035187106	487	0
1822	1.7544	-0.645686	0.518483	0	39035187105	176	0
1823	2.9024	-0.334488	0.738012	0	39035187104	349	0
1824	7.8794	0.876814	0.380588	0	39035187103	231	1
1825	22.4896	10.1237	0	3	39035117300	184	1
1826	20.2363	7.74892	0	3	39035117202	231	1
1827	15.4352	4.43165	9e-06	3	39035117201	186	1
1828	16.0135	6.64515	0	3	39035117102	104	1
1829	13.1693	4.49838	7e-06	3	39035117101	216	1
1830	22.7822	8.63254	0	3	39035116900	113	1
1831	0	-1.28945	0.197241	0	39035195700	277	0
1832	1.4972	-0.714322	0.475028	0	39035195600	299	0
1833	19.8952	7.21673	0	3	39035114501	116	1
1834	22.1833	6.63033	0	3	39035103800	192	1
1835	13.7085	5.91779	0	3	39035103500	180	1
1836	14.5114	4.67783	3e-06	3	39035103400	261	1
1837	5.1794	0.656019	0.511812	0	39035103300	295	0
1838	13.5965	4.49444	7e-06	3	39035103100	90	1
1839	20.2814	8.29607	0	3	39035102900	175	1
1840	1.4493	-1.50481	0.132373	0	39035178101	186	0
1841	1.9664	-1.20762	0.227195	0	39035177608	293	0
1842	1.2346	-0.856824	0.391542	0	39035177607	154	0
1843	0	-0.661723	0.508149	0	39035177606	181	0
1844	3.233	0.001029	0.999179	0	39035188105	249	0
1845	0	-1.59574	0.110546	0	39035194300	181	0
1846	0	-1.39272	0.163704	0	39035155101	224	0
1847	1.0101	-0.8556	0.392219	0	39035189111	412	0
1848	3.8462	-1.68044	0.092873	-1	39035186206	298	0
1849	2.5	-1.50134	0.133267	0	39035186203	227	0
1850	0	-1.55957	0.11886	0	39035186202	284	0
1851	0	-1.50857	0.131409	0	39035186201	346	0
1852	25.8637	12.6312	0	3	39035116800	245	1
1853	28.553	11.5861	0	3	39035116700	121	1
1854	28.9154	12.9849	0	3	39035116600	234	1
1855	32.0721	12.8651	0	3	39035116500	180	1
1856	16.2303	9.08474	0	3	39035118301	227	1
1857	27.3859	9.37847	0	3	39035118101	160	1
1858	24.5916	6.09536	0	3	39035110801	127	1
1859	18.0872	3.75096	0.000176	3	39035196500	136	1
1860	6.404	3.31115	0.000929	3	39035113801	223	1
1861	6.1129	2.26646	0.023423	2	39035109801	409	0
1862	26.4197	7.80537	0	3	39035102800	204	1
1863	19.621	9.32873	0	3	39035102700	566	1
1864	18.8705	7.98893	0	3	39035102402	350	1
1865	12.7677	5.10358	0	3	39035102401	208	1
1866	17.8681	5.38247	0	3	39035102300	255	1
1867	17.2541	4.76392	2e-06	3	39035102200	218	1
1868	8.2713	2.76186	0.005747	3	39035102102	229	1
1869	0	-0.974473	0.329822	0	39035177605	129	0
1870	5.4167	-1.10781	0.267944	0	39035177604	125	0
1871	1.8519	-1.19202	0.233255	0	39035177505	220	0
1872	0	-1.18299	0.236814	0	39035177504	253	0
1873	0	-1.39863	0.161925	0	39035177503	209	0
1874	2.7013	-1.56621	0.117298	0	39035194500	80	0
1875	2.5428	-0.275917	0.782612	0	39035171203	201	0
1876	4.2929	2.22085	0.026361	2	39035154700	189	0
1877	1.7241	-0.637042	0.524098	0	39035154604	289	0
1878	1.9608	-1.13765	0.255269	0	39035186107	292	0
1879	1.8439	-1.21362	0.224892	0	39035186106	290	0
1880	5.8081	-1.11409	0.265242	0	39035186105	176	0
1881	11.3096	2.72275	0.006474	3	39035108701	833	1
1882	10.3727	6.5511	0	3	39035108301	86	1
1883	10.8079	4.6791	3e-06	3	39035196100	220	1
1884	16.3556	5.07831	0	3	39035102101	283	1
1885	24.9578	8.44425	0	3	39035101800	256	1
1886	19.4335	7.53386	0	3	39035101700	288	1
1887	18.578	6.63592	0	3	39035101400	248	1
1888	26.424	6.44292	0	3	39035101300	117	1
1889	12.7293	6.33275	0	3	39035101200	207	1
1890	0	-1.45221	0.146444	0	39035186205	297	0
1891	1.4844	-1.38311	0.166631	0	39035177501	330	0
1892	2.4649	-1.07143	0.283978	0	39035177406	333	0
1893	2.2703	-0.803992	0.421402	0	39035177405	316	0
1894	6.5341	-0.816225	0.414372	0	39035177404	250	1
1895	0.9804	-0.798115	0.424804	0	39035177403	249	0
1896	1.5942	-1.21997	0.222478	0	39035177304	249	0
1897	4.6603	0.289422	0.772259	0	39035154603	238	0
1898	5.5081	0.80373	0.421553	0	39035154601	330	0
1899	6.5324	-0.00935	0.99254	0	39035154502	240	1
1900	7.6301	0.414994	0.678146	0	39035154501	239	1
1901	2.8453	1.66313	0.096287	1	39035154400	201	0
1902	0	-0.997625	0.318461	0	39035186103	267	0
1903	0.7937	-1.00794	0.313484	0	39035185203	182	0
1904	2.2078	0.243737	0.807435	0	39035185202	389	0
1905	2.5641	-0.352309	0.724607	0	39035185201	84	0
1906	10.0505	0.637577	0.523749	0	39035185103	170	1
1907	5.6619	0.579102	0.56252	0	39035185102	192	0
1908	16.8128	6.70877	0	3	39035110901	300	1
1909	6.2869	2.46757	0.013603	2	39035109701	483	1
1910	8.8192	1.50219	0.133047	0	39035109301	294	1
1911	7.0707	4.77709	2e-06	3	39035103602	140	1
1912	9.2262	4.52619	6e-06	3	39035101102	206	1
1913	24.8194	7.45774	0	3	39035101101	122	1
1914	0	-0.862931	0.388176	0	39035173103	116	0
1915	2.8571	-0.802555	0.422232	0	39035138110	221	0
1916	3.5809	-0.143817	0.885645	0	39035138109	212	0
1917	2.4725	-0.498095	0.618417	0	39035138108	169	0
1918	0	-0.307165	0.758718	0	39035138107	123	0
1919	3.7809	0.107842	0.914121	0	39035177303	376	0
1920	0	-1.27889	0.200935	0	39035177302	162	0
1921	3.4415	0.532162	0.594614	0	39035177202	277	0
1922	1.7667	-0.9103	0.362664	0	39035177201	313	0
1923	4.2605	0.255417	0.798401	0	39035177104	273	0
1924	8.8465	3.45076	0.000559	3	39035154300	89	1
1925	5.6455	2.26196	0.0237	2	39035154200	107	0
1926	1.9959	1.23325	0.217481	0	39035154100	184	0
1927	2.5	-1.05308	0.292304	0	39035153107	269	0
1928	0	-1.45396	0.145959	0	39035153106	273	0
1929	2.895	0.878167	0.379853	0	39035185101	179	0
1930	2.5568	-1.84781	0.06463	-1	39035184108	458	0
1931	0	-0.99014	0.322106	0	39035184106	143	0
1932	0	-1.36096	0.173525	0	39035184105	280	0
1933	1.4184	-1.1894	0.234281	0	39079957800	439	0
1934	0.9524	-1.27485	0.202364	0	39079957500	431	0
1935	0.7246	-1.48466	0.137635	0	39079957600	238	0
1936	1.5873	-1.31104	0.189843	0	39079957400	379	0
1937	0	-1.33582	0.181609	0	39079957300	310	0
1938	1.3323	-1.39071	0.164314	0	39079957200	441	0
1939	0.6667	-1.64075	0.100848	0	39079957700	407	0
1940	5.7778	-0.80273	0.422131	0	39123051200	168	0
1941	0	0.328967	0.74218	0	39123050301	131	0
1942	7.6923	1.07062	0.284341	0	39123050302	95	1
1943	1.1905	-0.930774	0.351971	0	39123050700	276	0
1944	0	-0.231639	0.816819	0	39123050500	233	0
1945	0	-1.20296	0.228993	0	39123051000	337	0
1946	2.055	-1.0135	0.310821	0	39123050900	352	0
1947	4.4622	-0.231639	0.816819	0	39123050600	282	0
1948	3.0303	-1.0264	0.304704	0	39123051100	223	0
1949	0	-0.699826	0.484036	0	39123050800	247	0
1950	0.8658	-1.52869	0.126341	0	39017010910	325	0
1951	0.6803	-1.25076	0.211024	0	39017010911	321	0
1952	0	-1.93521	0.052965	-1	39017011112	437	0
1953	4.3499	-0.314619	0.753051	0	39017014100	271	0
1954	0.4695	-1.61109	0.107159	0	39017011111	486	0
1955	0	-1.39863	0.161925	0	39017011110	389	0
1956	0	-1.95938	0.050068	-1	39017011109	319	0
1957	3.6508	-0.816309	0.414323	0	39017010202	225	0
1958	0.5952	-0.400817	0.688555	0	39017010103	242	0
1959	4.8594	-0.400817	0.688555	0	39017010102	252	0
1960	3.1159	-0.400817	0.688555	0	39017010101	93	0
1961	3.8974	-0.90536	0.365275	0	39017010203	355	0
1962	1.5649	-1.35363	0.175855	0	39017013600	534	0
1963	1.2186	-0.416732	0.676874	0	39017013500	253	0
1964	0	-0.672188	0.501464	0	39017013400	203	0
1965	1.2821	-0.858746	0.390481	0	39017013300	117	0
1966	8.5212	-0.181907	0.855656	0	39017013200	422	1
1967	8.3333	1.24157	0.214397	0	39017013100	231	1
1968	1.8018	-0.27499	0.783324	0	39017012700	257	0
1969	1.5873	-0.903012	0.366519	0	39017012600	157	0
1970	1.9676	-1.343	0.179272	0	39017012500	260	0
1971	3.176	-0.567788	0.570179	0	39017012300	149	0
1972	9.5789	0.270792	0.786551	0	39017013000	205	1
1973	3.8624	-0.530072	0.596062	0	39017012200	249	0
1974	1.8018	-1.24863	0.2118	0	39017012100	228	0
1975	2.0693	-0.67837	0.497537	0	39017013900	239	0
1976	1.8588	-0.776679	0.437348	0	39017014000	411	0
1977	1.3441	-1.54058	0.123419	0	39017015100	759	0
1978	0.9615	-1.43339	0.151746	0	39017011300	581	0
1979	0	-1.39061	0.164344	0	39017011200	616	0
1980	0.5128	-1.45245	0.146375	0	39017015000	476	0
1981	0.9009	0.295934	0.76728	0	39017010500	207	0
1982	0.8658	-0.750369	0.453032	0	39017014900	463	0
1983	0.4975	-0.718719	0.472314	0	39017001300	347	0
1984	2.4542	-0.861177	0.38914	0	39017014800	557	0
1985	0.3851	-1.95999	0.049997	-2	39017011117	1065	0
1986	5.419	0.768398	0.44225	0	39017001100	415	0
1987	1.4337	-0.610738	0.541373	0	39017001002	379	0
1988	2.4479	0.46399	0.642655	0	39017001001	424	0
1989	6.3134	1.08968	0.275854	0	39017014700	478	1
1990	4.786	0.919376	0.357899	0	39017014400	150	0
1991	0	-0.938073	0.348207	0	39017014300	258	0
1992	18.1313	1.56408	0.117798	0	39017014600	57	1
1993	12.2311	1.31347	0.189025	0	39017000400	553	1
1994	5.5884	1.33745	0.181077	0	39017000300	471	0
1995	1.0663	-0.317598	0.75079	0	39017011002	998	0
1996	2.2695	-1.23594	0.216481	0	39017010800	398	0
1997	1.6667	-1.5811	0.113854	0	39017010600	244	0
1998	1.9441	-1.56613	0.117318	0	39017011130	383	0
1999	0.6734	-1.84489	0.065054	-1	39017011116	782	0
[truncated: 851 more rows]

## Sheet: Exceedance_Rate_EBLLs_10_ugdL
OBJECTID *	rate1	GiZScore	GiPValue	Gi_Bin	GEOID	total_pop_05	Top20		Key Field Descriptions
1	1.4184	-0.868741	0.384989	0	39101010500	300	0		rate1 = exceedance rate of elevated blood lead levels (EBLLs) for children <6 years old (2014-2016; ≥10 µg/dL)
2	2.8228	-0.105623	0.915882	0	39101000800	225	1		Gi_Bin = the confidence level bin of significant or insignificant hot and cold spots. Features in the +/-3 bins reflect statistical significance with a 99 percent confidence level; features in the +/-2 bins reflect a 95 percent confidence level; features in the +/-1 bins reflect a 90 percent confidence level; and the clustering for features in bin 0 is not statistically significant. For more info…
3	0	-0.356631	0.721368	0	39101000700	188	0		GEOID = census tract identification number (based on Census 2010 boundaries and identification numbers)
4	1.0753	-0.20605	0.836751	0	39101000502	225	0		total_pop_05 = total number of children 0 to 5 years old (i.e., <6) based on Census 2010 data
5	0.6173	-0.303197	0.76174	0	39101000501	252	0		Top20 = binary field for top 20 percentile, 80th-100th, results (1=yes in top 20, 0=not in top 20)
6	0	0.320881	0.748301	0	39101000100	116	0
7	0	-0.606782	0.543996	0	39101001100	220	0
8	0	-0.507268	0.611967	0	39101001000	153	0		Notes:
9	1.029	0.055669	0.955606	0	39101000900	560	0		1. Query Gi_Bin to >1 for Getis-Ord Gi* hotspot calculations and mapping purposes
10	0	-0.552352	0.580707	0	39101000600	264	0		2. An analytical subset of these data are shown in Figure 1 right panel
11	1.6393	-0.01896	0.984873	0	39101000400	289	1
12	2.5641	0.637134	0.524038	0	39101000300	215	1
13	1.4815	0.614813	0.538678	0	39101000200	346	1
14	0.4762	-0.614288	0.539025	0	39101010400	260	0
15	0	-1.12749	0.259536	0	39101010100	340	0
16	0	0.067636	0.946075	0	39101010300	340	0
17	1.1666	-0.225371	0.821691	0	39101010201	328	0
18	0.7843	-0.519579	0.603357	0	39157022001	272	0
19	0.4115	0.444024	0.657026	0	39157022002	354	0
20	1.6637	-0.005623	0.995513	0	39157020300	237	1
21	1.0242	0.191992	0.847748	0	39157021600	320	0
22	0	-0.866356	0.386295	0	39157021200	224	0
23	0	-0.886408	0.375398	0	39157021000	284	0
24	0	-0.222223	0.82414	0	39157020100	392	0
25	1.3044	-0.636411	0.524509	0	39157020800	496	0
26	0	-0.718133	0.472675	0	39157020400	362	0
27	0.3584	-0.229029	0.818846	0	39157021100	178	0
28	0.4219	-0.635692	0.524977	0	39157020900	268	0
29	0.6694	-0.080107	0.936152	0	39157020700	479	0
30	0	0.461449	0.644477	0	39157020600	326	0
31	1.6671	-0.390967	0.695821	0	39157020500	475	1
32	2.782	-0.077049	0.938585	0	39157020200	237	1
33	1.0101	-0.095851	0.923639	0	39157021900	192	0
34	0	-0.510068	0.610004	0	39157021800	218	0
35	0	-0.53423	0.593182	0	39157021500	502	0
36	0.3509	-0.9019	0.36711	0	39157021700	389	0
37	1.3889	-0.642975	0.52024	0	39157021400	183	0
38	0	-0.376909	0.706241	0	39157021300	457	0
39	1.0675	-0.925754	0.354574	0	39063000900	395	0
40	0	-0.964898	0.334596	0	39063000800	337	0
41	0	-1.08205	0.27923	0	39063000700	449	0
42	0	-0.558548	0.57647	0	39025041101	239	0
43	0.6944	-1.36357	0.172703	0	39025040203	457	0
44	0	-0.993743	0.320348	0	39025041404	398	0
45	0.4167	-0.949133	0.342553	0	39063000600	624	0
46	0	-0.85358	0.393338	0	39063001300	374	0
47	0	-1.41252	0.157796	0	39063001100	293	0
48	0	-1.68918	0.091185	-1	39025041403	398	0
49	0	-0.815171	0.414974	0	39025041303	472	0
50	0.8439	-1.34788	0.177698	0	39025041200	745	0
51	0	-1.25234	0.210445	0	39025041900	349	0
52	0	-0.754362	0.450632	0	39025041800	338	0
53	0	-1.04711	0.295048	0	39063001000	525	0
54	0.9524	-0.357101	0.721017	0	39063000100	275	0
55	0	-0.220794	0.825253	0	39063001200	414	0
56	0.4975	-0.964898	0.334596	0	39063000500	471	0
57	0	-1.19338	0.232721	0	39025041600	412	0
58	0	-1.12942	0.258723	0	39025041701	404	0
59	0	-0.815171	0.414974	0	39025041501	360	0
60	0	-1.36357	0.172703	0	39025040702	407	0
61	0	-1.30751	0.191039	0	39025040701	488	0
62	0	-1.41252	0.157796	0	39025040600	541	0
63	0	-1.51032	0.130963	0	39025040500	312	0
64	0	-1.51032	0.130963	0	39025040401	270	0
65	0	-1.13812	0.255069	0	39025040202	128	0
66	0	-1.13812	0.255069	0	39025040204	687	0
67	0	-1.19338	0.232721	0	39025040102	174	0
68	0	-1.3572	0.174716	0	39025040101	350	0
69	0	-0.599813	0.548631	0	39063000400	516	0
70	0	-1.41637	0.156666	0	39063000300	603	0
71	0	-1.06317	0.287705	0	39063000200	362	0
72	0	-1.0672	0.28588	0	39025040403	297	0
73	0	-1.0672	0.28588	0	39025040301	283	0
74	0	-1.0672	0.28588	0	39025042000	501	0
75	0	-1.19338	0.232721	0	39025041702	211	0
76	0.33	-0.843061	0.399194	0	39025041102	678	0
77	0	-0.684689	0.493541	0	39025041103	916	0
78	0.7301	-1.3452	0.17856	0	39025041000	614	0
79	1.0256	-0.879236	0.379273	0	39025040900	464	0
80	0	-1.35603	0.175091	0	39025040800	388	0
81	0	-0.967915	0.333087	0	39025041305	355	0
82	0	-1.33198	0.182868	0	39025041306	305	0
83	0	-1.19338	0.232721	0	39025041405	516	0
84	0	-1.51032	0.130963	0	39025041406	455	0
85	0	-1.12271	0.261562	0	39071954500	375	0
86	0	-1.30751	0.191039	0	39071954900	278	0
87	0	-1.18242	0.237038	0	39071954800	397	0
88	0	-1.28401	0.199138	0	39071954600	493	0
89	0	-0.929149	0.352812	0	39071954400	392	0
90	0.5128	-1.29669	0.194737	0	39071954700	465	0
91	0	-1.59222	0.111336	0	39071955200	356	0
92	0	-1.51411	0.129999	0	39071955100	437	0
93	0	-1.2414	0.214459	0	39071955000	324	0
94	0	-1.41252	0.157796	0	39025040405	185	0
95	0	-1.25567	0.209235	0	39025040302	251	0
96	0	-1.13812	0.255069	0	39025040303	712	0
97	0	-1.52229	0.127936	0	39025041307	356	0
98	0	-1.05699	0.290517	0	39025041502	765	0
99	3.3796	0.145295	0.884478	0	39007000802	403	1
100	0.4566	-0.657748	0.5107	0	39007001102	427	0
101	1.5152	-0.71036	0.477481	0	39007001302	288	1
102	0	0.221445	0.824746	0	39007000400	125	0
103	0	-0.662166	0.507865	0	39007000101	196	0
104	0.4762	-0.662412	0.507707	0	39007001400	892	0
105	0.5747	0.335801	0.737021	0	39007000500	334	0
106	0.9009	-0.798148	0.424785	0	39007000602	262	0
107	3.0829	0.223881	0.82285	0	39007000701	336	1
108	0	-0.195537	0.844973	0	39007000601	238	0
109	4.8611	2.74799	0.005996	3	39029951800	287	1
110	0.565	-0.812252	0.416647	0	39029950700	437	0
111	0.7407	-0.650945	0.515082	0	39029950600	340	0
112	0.7246	-0.415615	0.677692	0	39029950500	385	0
113	1.2358	-0.497967	0.618507	0	39029951500	326	0
114	1.875	1.7159	0.08618	1	39029951700	301	1
115	1.688	-0.077375	0.938325	0	39029950300	329	1
116	0	-0.046738	0.962722	0	39029950200	279	0
117	0	0.03001	0.976059	0	39029950100	365	0
118	1.0753	0.151446	0.879624	0	39029951600	360	0
119	1.626	0.067088	0.946512	0	39029950400	273	1
120	2.0833	0.843042	0.399205	0	39029952400	236	1
121	1.871	4.07414	4.6e-05	3	39029952300	307	1
122	2.5926	4.82103	1e-06	3	39029952200	169	1
123	0	0.773898	0.438991	0	39007000603	357	0
124	2.2173	1.37567	0.168922	0	39007000703	445	1
125	1.7094	0.06879	0.945156	0	39007000300	141	1
126	1.3697	0.713135	0.475762	0	39007000704	327	0
127	13.1691	4.24032	2.2e-05	3	39029952100	124	1
128	0	3.73278	0.000189	3	39029952000	177	0
129	2.7053	4.84746	1e-06	3	39029951900	320	1
130	0	1.2413	0.214496	0	39029951400	346	0
131	3.3333	2.78498	0.005353	3	39029951300	240	1
132	2.8324	1.73306	0.083086	1	39029951200	360	1
133	3.8752	1.65139	0.098659	1	39029951100	329	1
134	0.463	0.42752	0.669001	0	39029951000	405	0
135	0	0.252036	0.801013	0	39029950900	215	0
136	0	-0.665871	0.505493	0	39029950800	303	0
137	0	-0.924063	0.355453	0	39007000103	293	0
138	1.9883	0.037123	0.970387	0	39007000200	282	1
139	0	0.177485	0.859127	0	39007001200	487	0
140	0.6803	0.145295	0.884478	0	39007000900	300	0
141	0	-0.924063	0.355453	0	39007000102	222	0
142	0	-0.548603	0.583278	0	39115969100	282	0
143	1.3798	-0.778948	0.43601	0	39115969000	272	0
144	1.4925	0.075052	0.940173	0	39115968900	305	1
145	0.9524	-0.127704	0.898383	0	39115968800	207	0
146	0	-0.821741	0.411224	0	39007001301	282	0
147	0	-0.71036	0.477481	0	39007001101	132	0
148	0	-1.20182	0.229432	0	39007001001	337	0
149	0	-0.205782	0.836961	0	39007001002	245	0
150	0	0.175358	0.860799	0	39135400100	258	0
151	0	-0.907236	0.364282	0	39135420100	337	0
152	0	-1.07555	0.282128	0	39135480100	261	0
153	0	-0.500295	0.616868	0	39135450100	133	0
154	1.994	-0.141546	0.887438	0	39135460100	193	1
155	2.1354	3.78259	0.000155	3	39023003400	385	1
156	1.2575	0.847535	0.396697	0	39023003700	358	0
157	0.4167	-0.780388	0.435163	0	39023002606	435	0
158	0	-0.845798	0.397665	0	39023002605	243	0
159	1.0442	-0.794041	0.427172	0	39023002403	296	0
160	0	-0.279219	0.780076	0	39023002501	60	0
161	0	-0.458075	0.646898	0	39023002404	158	0
162	0	0.304167	0.761001	0	39023002100	117	0
163	3.2623	3.97388	7.1e-05	3	39023000200	177	1
164	3.2762	2.26676	0.023405	2	39023000600	379	1
165	0.8724	0.743171	0.457378	0	39023001102	200	0
166	3.2558	3.25194	0.001146	3	39023001101	153	1
167	3.8921	1.82927	0.067359	1	39023000901	300	1
168	7.0223	3.64333	0.000269	3	39023000300	167	1
169	0	-0.419603	0.674776	0	39023001000	132	0
170	0	-1.17845	0.238619	0	39023002901	336	0
171	1.5152	0.101333	0.919286	0	39023002000	148	1
172	1.0101	0.609589	0.542134	0	39023002502	170	0
173	0	-1.51766	0.1291	0	39023003001	134	0
174	0.4505	0.651165	0.51494	0	39023001700	259	0
175	3.3333	1.65708	0.097503	1	39023000700	81	1
176	2.0238	1.59312	0.111134	0	39023000902	133	1
177	1.5873	0.023004	0.981647	0	39023003302	188	1
178	0	0.250382	0.802292	0	39023001600	281	0
179	4.1997	1.2746	0.20245	0	39023000500	204	1
180	0.3968	0.191254	0.848326	0	39023001400	277	0
181	0	-1.08165	0.279407	0	39023002301	219	0
182	0	-0.932048	0.351312	0	39023002701	268	0
183	0	-1.19247	0.233075	0	39023002800	279	0
184	2.2547	3.01895	0.002536	3	39023001200	556	1
185	0.8547	-0.326915	0.743732	0	39105964600	211	0
186	2.2222	-0.153421	0.878066	0	39105964400	240	1
187	0	-0.533288	0.593834	0	39105964300	422	0
188	0	0.30929	0.757101	0	39105964500	236	0
189	0.8772	-0.477598	0.632936	0	39105964100	264	0
190	1.6703	-0.335147	0.737514	0	39105964200	314	1
191	0	-1.19338	0.232721	0	39023003102	103	0
192	0	-1.19011	0.234002	0	39023003002	166	0
193	0.3333	0.524789	0.59973	0	39023001500	394	0
194	0	-1.05202	0.29279	0	39023002702	247	0
195	2.9513	1.77831	0.075352	1	39023001300	355	1
196	0	-0.222734	0.823742	0	39023002200	214	0
197	0	-1.0672	0.28588	0	39023003101	178	0
198	2.2989	-0.539228	0.58973	0	39023002602	218	1
199	0	-0.327287	0.743451	0	39023002601	240	0
200	2.4942	-0.064079	0.948907	0	39135455002	464	1
201	0	-0.527005	0.59819	0	39135455001	223	0
202	1.5012	2.77528	0.005515	3	39023000400	223	1
203	0	-1.29301	0.196008	0	39023002902	312	0
204	0.6667	1.11188	0.266191	0	39023001900	232	0
205	0	-0.706889	0.479636	0	39135470102	372	0
206	0	-0.660643	0.508841	0	39135470101	273	0
207	0	-0.35765	0.720605	0	39023003200	180	0
208	0.9259	-0.734862	0.462424	0	39023003301	220	0
209	0	-0.728889	0.466069	0	39135430100	203	0
210	2.5641	-0.427663	0.668897	0	39135410100	169	1
211	0	-1.27076	0.203816	0	39135440100	276	0
212	0	-1.42743	0.153455	0	39103408201	467	0
213	3.1498	-0.388587	0.697582	0	39143961100	294	1
214	0	-0.561613	0.574379	0	39143961000	311	0
215	0.5208	-0.40754	0.683611	0	39143962000	529	0
216	0	-1.0886	0.276332	0	39103408001	227	0
217	0	-0.950072	0.342076	0	39103408003	136	0
218	0	-1.19338	0.232721	0	39103408202	454	0
219	2.0833	0.756174	0.449545	0	39143961600	251	1
220	2.2326	1.67202	0.094521	1	39143961500	383	1
221	3.9928	1.30868	0.190641	0	39143961400	296	1
222	0	0.00807	0.993561	0	39143960900	195	0
223	0	-0.010985	0.991236	0	39143960800	234	0
224	0	-1.61502	0.106306	0	39103403002	205	0
225	0	-1.45124	0.146713	0	39103412000	192	0
226	0	-1.31993	0.186858	0	39103417300	324	0
227	0	-1.31993	0.186858	0	39103417200	601	0
228	0.6173	-0.682578	0.494874	0	39143962200	344	0
229	0	-0.44892	0.65349	0	39143962100	320	0
230	1.688	-0.680539	0.496163	0	39143961900	243	1
231	0	0.667649	0.504358	0	39143961800	417	0
232	0	-1.51032	0.130963	0	39103417100	434	0
233	0	-1.41252	0.157796	0	39103417000	620	0
234	0	-1.77194	0.076405	-1	39103406000	321	0
235	0	-1.68918	0.091185	-1	39103407000	522	0
236	0	-1.61888	0.105473	0	39103404000	232	0
237	0.3922	-1.21184	0.225573	0	39103408100	693	0
238	0	-1.19338	0.232721	0	39103408302	987	0
239	0	-1.30751	0.191039	0	39103408301	261	0
240	0	-1.77194	0.076405	-1	39103402000	259	0
241	0.6944	0.74901	0.453851	0	39143961700	264	0
242	0	-1.38453	0.166195	0	39103403001	174	0
243	0	-1.68918	0.091185	-1	39103409002	274	0
244	0	-1.38453	0.166195	0	39103410000	384	0
245	1.7219	0.966149	0.33397	0	39143961300	308	1
246	0	0.178515	0.858318	0	39143961200	237	0
247	0.9524	-0.870201	0.38419	0	39103400100	474	0
248	3.638	0.781638	0.434428	0	39103411002	208	1
249	0	-0.841353	0.40015	0	39125960300	359	0
250	0	-1.00508	0.314857	0	39125960100	235	0
251	0	-0.741506	0.458387	0	39103411001	84	0
252	0	-1.54593	0.122122	0	39103413000	293	0
253	1.0101	-0.923512	0.355741	0	39125960400	370	0
254	0	-0.780736	0.434958	0	39125960200	319	0
255	0	-1.10647	0.268524	0	39125960500	332	0
256	0	-0.868788	0.384963	0	39103405000	260	0
257	0	-1.38453	0.166195	0	39103409001	115	0
258	0	-1.41252	0.157796	0	39103416400	234	0
259	0	-1.30751	0.191039	0	39103416300	182	0
260	0	-1.60221	0.109108	0	39103416200	319	0
261	0	-1.07519	0.28229	0	39103416100	335	0
262	0	-1.30905	0.190518	0	39103416000	396	0
263	0	-1.68918	0.091185	-1	39103415800	667	0
264	0	-1.30751	0.191039	0	39103415400	288	0
265	0	-1.41252	0.157796	0	39103415300	312	0
266	0	-1.19338	0.232721	0	39103415200	316	0
267	0	-1.41242	0.157826	0	39103415100	284	0
268	0.9217	0.609431	0.542239	0	39047926300	299	0
269	1.6327	0.387564	0.698339	0	39047926200	350	1
270	0.4219	0.437467	0.661773	0	39047926100	549	0
271	2.0706	0.157089	0.875175	0	39047926000	301	1
272	0.913	-0.057575	0.954087	0	39047925800	320	0
273	0	0.057761	0.953939	0	39047925900	287	0
274	0.989	-0.469471	0.638733	0	39047926400	347	0
275	0	-1.29669	0.194737	0	39015951201	293	0
276	0	-1.05733	0.29036	0	39015951202	410	0
277	0	-0.850841	0.394857	0	39015951800	436	0
278	1.2821	-0.850841	0.394857	0	39015951700	162	0
279	0	-1.12292	0.26147	0	39015951400	349	0
280	0	-1.30751	0.191039	0	39015951900	435	0
281	0	-1.18086	0.237658	0	39015951300	726	0
282	0	-0.850841	0.394857	0	39015951600	231	0
283	0	-1.34672	0.17807	0	39015951500	378	0
284	2.7448	-0.247463	0.80455	0	39051040400	352	1
285	0	-0.139475	0.889075	0	39051040300	284	0
286	0	-0.829629	0.406748	0	39051040500	378	0
287	0	-0.924063	0.355453	0	39051040900	365	0
288	0.8772	-0.994782	0.319842	0	39117965100	411	0
289	0	-0.968443	0.332823	0	39117965200	556	0
290	0	-1.19433	0.232347	0	39117965000	278	0
291	0.5128	-1.1022	0.270375	0	39117965300	516	0
292	0	-1.29669	0.194737	0	39117965500	463	0
293	0	-1.30905	0.190518	0	39149971500	468	0
294	0	-0.480721	0.630715	0	39149971400	339	0
295	0	-1.19739	0.231153	0	39149971600	446	0
296	0.9259	-0.946007	0.344145	0	39051040200	347	0
297	0	-1.41252	0.157796	0	39051040800	342	0
298	0.4762	-0.759873	0.447331	0	39051040700	747	0
299	0	-1.06615	0.286354	0	39051040600	268	0
300	0	-0.583388	0.559632	0	39051040100	221	0
301	0	-0.878951	0.379428	0	39117965400	485	0
302	1.2023	-0.376428	0.706599	0	39149972000	470	0
303	0	-0.602666	0.546731	0	39149972300	460	0
304	0	0.234504	0.814594	0	39149972200	496	0
305	0	-0.429889	0.667277	0	39149972100	399	0
306	1.1525	-0.329286	0.741939	0	39149971900	275	0
307	0.703	-0.121976	0.902918	0	39149971800	622	0
308	0.9524	-1.04266	0.297104	0	39149971700	293	0
309	1.6667	-0.758294	0.448275	0	39085201400	228	1
310	0.5848	-1.26346	0.206425	0	39085201100	268	0
311	4.1667	0.512588	0.60824	0	39085205400	110	1
312	0	-1.45411	0.145915	0	39085204900	426	0
313	0	-1.33647	0.181396	0	39085204800	429	0
314	0	-1.05843	0.289858	0	39085201900	151	0
315	0	-0.749908	0.45331	0	39085201800	222	0
316	3.5088	0.217748	0.827625	0	39043041400	122	1
317	0.7937	-0.022886	0.981741	0	39043041300	303	0
318	0	0.380918	0.703264	0	39043041200	263	0
319	0	-0.142948	0.886331	0	39043040700	309	0
320	1.9608	0.588028	0.556513	0	39043041100	447	1
321	0	-1.20835	0.226912	0	39085204700	291	0
322	4.2709	0.430269	0.667	0	39085204500	400	1
323	0	-1.40357	0.160446	0	39085201600	268	0
324	0	-1.51032	0.130963	0	39085205100	467	0
325	0	-1.52121	0.128208	0	39085205002	366	0
326	0.7752	1.4076	0.159249	0	39043041000	303	0
327	0	-0.754362	0.450632	0	39043040500	341	0
328	0	-0.991714	0.321337	0	39043040400	289	0
329	0	-0.991714	0.321337	0	39043040300	292	0
330	0	-1.69653	0.089787	-1	39085206500	184	0
331	0	-1.26346	0.206425	0	39085206400	228	0
332	0	-0.29111	0.770967	0	39085206300	289	0
333	0	-0.0844	0.932738	0	39085204400	362	0
334	0.3367	-0.450698	0.652208	0	39085204200	558	0
335	0	-1.0672	0.28588	0	39085205001	342	0
336	3.138	1.72062	0.085319	1	39043040800	378	1
337	4.1507	2.00434	0.045034	2	39043040900	260	1
338	1.6667	0.412354	0.68008	0	39043041700	386	1
339	0	-1.19338	0.232721	0	39085206600	297	0
340	0	-0.966647	0.33372	0	39085204000	206	0
341	0.9259	-0.946007	0.344145	0	39085202500	340	0
342	0	-0.613439	0.539586	0	39043040100	332	0
343	1.2946	-0.294572	0.768321	0	39043041800	360	0
344	0	-0.798148	0.424785	0	39043040200	188	0
345	0	0.188548	0.850447	0	39043041600	317	0
346	0	-1.35326	0.175974	0	39085206200	103	0
347	0	-1.08478	0.278021	0	39085204301	233	0
348	0.4065	-0.60302	0.546495	0	39085204302	681	0
349	0	-0.639832	0.522282	0	39085202400	177	0
350	0	-1.51032	0.130963	0	39085203500	360	0
351	0	-0.257984	0.796419	0	39043041500	187	0
352	0	-1.18967	0.234177	0	39085200500	230	0
353	0	-1.41252	0.157796	0	39085200400	258	0
354	0	-1.30751	0.191039	0	39085200300	213	0
355	0	-1.0672	0.28588	0	39085203400	226	0
356	1.3889	-0.652405	0.51414	0	39085203200	217	0
357	0	-1.19338	0.232721	0	39085200200	223	0
358	0	-1.18967	0.234177	0	39085200100	121	0
359	0	-1.1843	0.236294	0	39085201000	332	0
360	0	-1.29843	0.194139	0	39085203000	340	0
361	0	-1.08929	0.276026	0	39085202900	397	0
362	0	-1.20338	0.228829	0	39085202800	364	0
363	0	-1.19338	0.232721	0	39085202700	326	0
364	0	-0.946007	0.344145	0	39085202600	267	0
365	0.5051	-1.29843	0.194139	0	39085201700	322	0
366	0	-0.394788	0.692999	0	39085201300	184	0
367	0	-0.924063	0.355453	0	39085205702	240	0
368	0	-0.924063	0.355453	0	39085206100	237	0
369	0	-1.01162	0.311718	0	39085206000	381	0
370	0	-1.15354	0.248688	0	39085201200	171	0
371	0	-0.467896	0.639859	0	39085200900	146	0
372	0	-0.471352	0.637389	0	39085205300	104	0
373	0	-1.19338	0.232721	0	39085205701	326	0
374	0	-1.28043	0.200394	0	39085200800	233	0
375	0	-1.19338	0.232721	0	39085200700	245	0
376	0	-1.3034	0.192438	0	39085200600	231	0
377	0	-1.22096	0.2221	0	39085201500	108	0
378	0	-1.51032	0.130963	0	39085205200	151	0
379	0	-1.32544	0.185026	0	39085203700	157	0
380	0	-1.51032	0.130963	0	39085202100	152	0
381	0	-1.30751	0.191039	0	39085202000	321	0
382	0	-1.51032	0.130963	0	39053953600	329	0
383	0	-1.28702	0.198086	0	39053953700	403	0
384	2.5904	-0.03091	0.975341	0	39053954000	229	1
385	0	-0.827405	0.408007	0	39053953900	529	0
386	0	-1.04494	0.296051	0	39053953800	320	0
387	0	-0.501303	0.616158	0	39053954100	155	0
388	0	-0.765441	0.444009	0	39053953500	383	0
389	8.0214	1.2539	0.20988	0	39147963600	337	1
390	0.7246	0.761157	0.446563	0	39147963400	258	0
391	0	0.987245	0.323522	0	39147963800	314	0
392	0.6944	-0.123795	0.901478	0	39147963100	358	0
393	0	-0.81509	0.415021	0	39147962600	311	0
394	0	0.90679	0.364518	0	39147962500	293	0
395	1.4038	-0.475788	0.634225	0	39021010500	304	0
396	0	1.46788	0.142138	0	39147963500	324	0
397	1.2821	-0.265053	0.790968	0	39021010600	292	0
398	0	-0.652328	0.514189	0	39021010400	441	0
399	0	-1.19338	0.232721	0	39021010100	133	0
400	1.4955	-0.296093	0.767159	0	39021010200	593	1
401	0	0.489763	0.624301	0	39019720700	179	0
402	1.9608	0.651545	0.514694	0	39019720600	211	1
403	2.5	-0.001589	0.998732	0	39019720500	453	1
404	0	-0.553593	0.579857	0	39019720400	261	0
405	2.0272	-0.412985	0.679618	0	39019720300	340	1
406	1.7806	-0.115136	0.908337	0	39019720200	252	1
407	0	0.933478	0.350573	0	39019720100	297	0
408	0.8772	-0.893859	0.371397	0	39147963300	258	0
409	0	-0.304773	0.760539	0	39147963200	312	0
410	0.641	-0.277523	0.781378	0	39147963000	335	0
411	1.9346	0.079043	0.936998	0	39147962900	429	1
412	0	-0.14575	0.884119	0	39147962800	273	0
413	0	-0.900359	0.367929	0	39147962700	204	0
414	1.7544	1.24653	0.21257	0	39147963700	289	1
415	0	-0.821049	0.411618	0	39005970100	755	0
416	0.7937	-0.807167	0.419571	0	39005971100	235	0
417	0	-1.10778	0.267957	0	39005971000	306	0
418	0	-0.569784	0.568824	0	39005970900	360	0
419	0	-0.756098	0.44959	0	39005970800	282	0
420	1.1111	-0.579343	0.562358	0	39005970700	267	0
421	0.7246	-0.579343	0.562358	0	39005970600	278	0
422	1.1494	-0.579343	0.562358	0	39005970500	281	0
423	0	-1.1529	0.248953	0	39005970400	334	0
424	0	-0.850379	0.395115	0	39005970300	359	0
425	0	-0.546585	0.584664	0	39005970200	509	0
426	0	-0.2836	0.776717	0	39073965500	275	0
427	1.8208	0.00314	0.997495	0	39073965400	393	1
428	2.1746	0.205548	0.837144	0	39073965300	294	1
429	0.4831	0.205548	0.837144	0	39073965200	332	0
430	0.7576	-0.497705	0.618692	0	39073964900	297	0
431	0	-0.550634	0.581884	0	39073965100	255	0
432	0	-0.555447	0.578589	0	39021011001	153	0
433	0	-0.680171	0.496396	0	39021011501	343	0
434	0	-0.99033	0.322013	0	39021011504	350	0
435	0	-1.51032	0.130963	0	39021011505	241	0
436	0	-1.41252	0.157796	0	39021011506	235	0
437	1.4797	-1.03751	0.299497	0	39073965000	267	1
438	0	0.349831	0.726465	0	39031961800	335	0
439	4.6183	0.717509	0.47306	0	39031961700	165	1
440	0	0.623989	0.532635	0	39031961600	134	0
441	1.371	1.24174	0.214333	0	39031961500	220	0
442	0.813	0.007869	0.993722	0	39031961400	261	0
443	2.3122	0.415831	0.677534	0	39031961300	340	1
444	0	-0.127636	0.898437	0	39031961200	194	0
445	0.8547	-1.03117	0.302463	0	39031961100	317	0
446	0	-0.315236	0.752583	0	39031961000	448	0
447	0	-0.497261	0.619005	0	39031960900	395	0
448	1.0753	0.744046	0.456849	0	39003014100	138	0
449	1.4493	-0.432795	0.665164	0	39003012100	218	0
450	0	-0.806171	0.420145	0	39003012000	159	0
451	0	-0.918728	0.358238	0	39003011900	189	0
452	0	-1.0672	0.28588	0	39003010100	267	0
453	0	-0.121655	0.903172	0	39003010200	278	0
454	2.6263	0.913625	0.360914	0	39003014000	228	1
455	4.3386	1.19576	0.231792	0	39003013900	281	1
456	0.7368	-0.907208	0.364297	0	39003013800	277	0
457	0	-0.595694	0.551379	0	39003013700	122	0
458	0	-0.076014	0.939408	0	39003013600	141	0
459	1.5003	0.137956	0.890275	0	39003013400	298	1
460	1.7094	0.185278	0.853011	0	39003013300	123	1
461	0	-0.210271	0.833457	0	39003013200	163	0
462	0	-0.844135	0.398594	0	39003013100	191	0
463	1.4815	0.489748	0.624312	0	39003012900	205	1
464	2.7778	0.566735	0.570894	0	39003012700	198	1
465	0	-0.511562	0.608957	0	39003012200	435	0
466	0	-0.94296	0.345702	0	39003011800	146	0
467	0	-0.588632	0.556108	0	39003011600	147	0
468	2.904	-0.38539	0.699948	0	39003011400	207	1
469	1.2346	0.064692	0.948419	0	39003012600	174	0
470	0.7576	-0.224275	0.822543	0	39003012400	267	0
471	0.5376	0.073453	0.941446	0	39003011300	499	0
472	0	-0.729265	0.465839	0	39003011200	90	0
473	1.1494	-0.187609	0.851183	0	39003011500	216	0
474	1.3072	-0.180536	0.856732	0	39003013000	339	0
475	1.7944	0.036718	0.97071	0	39003012300	361	1
476	0	-0.212757	0.831517	0	39003011000	396	0
477	0	-0.988641	0.322839	0	39003010900	234	0
478	0	0.835751	0.403295	0	39003010800	566	0
479	3.3333	0.779589	0.435633	0	39003010300	104	1
480	1.606	0.808863	0.418594	0	39003010600	447	1
481	1.1494	-0.723933	0.469107	0	39039958300	356	0
482	0	-1.1529	0.248953	0	39039958200	342	0
483	0	-0.786566	0.431536	0	39039958800	353	0
484	0	-1.02846	0.303735	0	39039958500	277	0
485	0.7937	-1.17664	0.23934	0	39039958900	341	0
486	0.7246	-0.429402	0.667631	0	39039958700	321	0
487	0.6173	-0.786566	0.431536	0	39039958600	370	0
488	0	-1.09199	0.274839	0	39039958400	305	0
489	0	-1.44405	0.148726	0	39039958100	320	0
490	2.2222	0.733021	0.463546	0	39145003700	264	1
491	1.1905	0.434809	0.663701	0	39145003500	180	0
492	1.061	0.485065	0.62763	0	39145003400	399	0
493	1.1494	-0.009123	0.992721	0	39145003300	186	0
494	1.0342	-0.06082	0.951502	0	39145002900	461	0
495	1.2821	-0.357825	0.720474	0	39145002200	221	0
496	0.7752	-0.709963	0.477727	0	39145003000	317	0
497	1.8203	-0.711755	0.476616	0	39145002100	345	1
498	2.4297	-0.032702	0.973912	0	39145002800	316	1
499	2.9271	0.28738	0.773821	0	39145003900	232	1
500	0	0.4078	0.68342	0	39145003800	278	0
501	2.7778	1.1754	0.239835	0	39145003600	99	1
502	0	-0.602828	0.546623	0	39145003200	161	0
503	0	-0.652135	0.514314	0	39145003100	279	0
504	0	-0.40252	0.687301	0	39145002500	229	0
505	0	0.078889	0.937121	0	39145002400	446	0
506	0.8333	-0.017459	0.986071	0	39145004000	287	0
507	0.641	-0.580768	0.561397	0	39145002300	425	0
508	0	-0.614477	0.5389	0	39145002700	392	0
509	0	-1.00135	0.316655	0	39145002600	308	0
510	1.3889	0.377501	0.705801	0	39095010200	193	0
511	6.9039	4.96567	1e-06	3	39095001600	253	1
512	4.8589	4.74235	2e-06	3	39095001500	127	1
513	5.2632	4.4068	1e-05	3	39095001400	148	1
514	4.7548	5.48865	0	3	39095010300	249	1
515	0	-0.700359	0.483703	0	39095009101	271	0
516	0.6173	-0.534411	0.593058	0	39095009102	338	0
517	0	2.76281	0.005731	3	39095001303	254	0
518	1.3333	-0.259228	0.795459	0	39095001302	162	0
519	0	-0.837162	0.402501	0	39095001301	170	0
520	1.6391	2.75777	0.00582	3	39095001202	335	1
521	0	-0.622759	0.533443	0	39095008902	414	0
522	0	-0.259247	0.795444	0	39095008901	392	0
523	0.6944	-1.36357	0.172703	0	39095007902	380	0
524	3.1135	0.933731	0.350443	0	39095001100	218	1
525	1.4422	3.02735	0.002467	3	39095001000	317	0
526	2.4718	3.67754	0.000235	3	39095000900	248	1
527	3.9282	3.11308	0.001851	3	39095000800	115	1
528	1.2048	-0.364286	0.715645	0	39095000700	499	0
529	0	-1.00786	0.313523	0	39095007901	136	0
530	0	-1.36357	0.172703	0	39095007800	238	0
531	0	-1.51032	0.130963	0	39095007700	140	0
532	0.5291	-0.418632	0.675485	0	39095007400	355	0
533	0.5089	-0.386526	0.699107	0	39095007303	626	0
534	0	-0.695469	0.486761	0	39095007302	356	0
535	1.8727	0.693822	0.487794	0	39095000600	471	1
536	0	1.77183	0.076423	1	39095000400	330	0
537	1.3072	0.608617	0.542778	0	39095000300	453	0
538	1.0122	0.008978	0.992837	0	39095000200	404	0
539	0	-1.19338	0.232721	0	39095008201	279	0
540	0	-0.220979	0.825109	0	39095007203	227	0
541	0	-0.849135	0.395806	0	39095006900	213	0
542	0.4902	-0.096469	0.923148	0	39095006800	575	0
543	2.5166	0.713436	0.475576	0	39095006700	123	1
544	1.1111	-0.805369	0.420607	0	39095008400	326	0
545	0	-1.34779	0.177727	0	39095008301	303	0
546	1.6463	0.30706	0.758798	0	39095006600	183	1
547	0	-0.839219	0.401347	0	39095006500	172	0
548	0	-1.16963	0.242148	0	39095006400	254	0
549	0	-0.668861	0.503584	0	39095006300	335	0
550	0	0.169635	0.865297	0	39095006200	213	0
551	1.0753	-1.04521	0.295926	0	39095006100	290	0
552	0	-1.01278	0.311163	0	39095006000	187	0
553	0	-1.03648	0.29998	0	39095008203	504	0
554	0	-1.16155	0.245419	0	39095008202	309	0
555	0	-1.19338	0.232721	0	39095008100	294	0
556	0	-1.23564	0.216592	0	39095005902	322	0
557	0	-0.984713	0.324765	0	39095005901	187	0
558	0.6289	-0.26057	0.794424	0	39095005802	371	0
559	0	0.343168	0.731472	0	39095005801	236	0
560	0.8547	1.02023	0.307621	0	39095005703	243	0
561	3.663	0.46649	0.640865	0	39095005702	411	1
562	0	-1.13812	0.255069	0	39095008000	224	0
563	0	-0.575761	0.564777	0	39095009500	159	0
564	0	-0.840555	0.400597	0	39095008800	430	0
565	2.475	1.19228	0.233152	0	39095005701	292	1
566	0	1.26907	0.204417	0	39095005600	438	0
567	0	-0.031699	0.974712	0	39095005503	157	0
568	6.8171	4.54224	6e-06	3	39095005400	307	1
569	1.9153	2.84882	0.004388	3	39095005300	212	1
570	1.8717	-0.891932	0.37243	0	39095008700	749	1
571	0	-0.532819	0.594159	0	39095008600	400	0
572	1.0753	-0.116745	0.907062	0	39095008500	359	0
573	0	-0.895416	0.370565	0	39095007301	430	0
574	1.2346	2.62442	0.00868	3	39095005200	366	0
575	3.1976	4.05277	5.1e-05	3	39095005100	744	1
576	0.641	0.30326	0.761692	0	39095005000	187	0
577	3.2293	2.67038	0.007577	3	39095004900	364	1
578	7.6427	3.61118	0.000305	3	39095004800	402	1
579	1.0582	3.09196	0.001988	3	39095004702	476	0
580	2.8161	-0.776424	0.437498	0	39095009600	176	1
581	0	-0.589442	0.555564	0	39095007600	284	0
582	2.0989	3.79922	0.000145	3	39095004701	385	1
583	5.433	1.25945	0.207868	0	39095004600	246	1
584	0	-1.42656	0.153707	0	39095004504	247	0
585	0	1.40871	0.158921	0	39095004501	228	0
586	4.3722	4.00101	6.3e-05	3	39095004400	433	1
587	1.1494	-0.167658	0.866853	0	39095007500	145	0
588	0	0.487595	0.625837	0	39095010100	323	0
589	0.9804	-0.484477	0.628047	0	39095010002	235	0
590	0.6944	0.840818	0.40045	0	39095010001	270	0
591	0	-0.058982	0.952966	0	39095009800	261	0
592	6.1826	5.52006	0	3	39095004200	244	1
593	3.0013	4.84024	1e-06	3	39095004000	240	1
594	1.2346	-0.66755	0.504421	0	39095005502	232	0
595	0	1.16706	0.243186	0	39095001201	159	0
596	0	-0.495883	0.619977	0	39095009202	528	0
597	0.6803	-1.44382	0.148789	0	39095009000	867	0
598	0.6819	2.80187	0.005081	3	39095003900	539	0
599	0	2.06868	0.038576	2	39095003700	242	0
600	5.1304	3.79409	0.000148	3	39095003600	125	1
601	0	-1.11477	0.264947	0	39095009201	708	0
602	0	-0.134319	0.89315	0	39095007205	457	0
603	6.0054	3.08387	0.002043	3	39095003500	104	1
604	0	0.741415	0.458442	0	39095003400	118	0
605	2.5253	1.97808	0.04792	2	39095003300	193	1
606	3.0013	4.934	1e-06	3	39095003200	99	1
607	1.1905	3.46916	0.000522	3	39095003100	94	0
608	3.1954	2.1758	0.02957	2	39095003000	236	1
609	0	-1.18337	0.236661	0	39095007204	284	0
610	3.4551	-0.517138	0.60506	0	39095007202	233	1
611	0	-1.25886	0.208082	0	39095007102	268	0
612	2.2648	3.568	0.00036	3	39095002900	277	1
613	0	2.03179	0.042175	2	39095002800	88	0
614	2.0272	2.5928	0.00952	3	39095002600	128	1
615	2.3265	4.31788	1.6e-05	3	39095002500	231	1
616	7.9176	3.92693	8.6e-05	3	39095002402	140	1
617	1.7593	3.06003	0.002213	3	39095002401	164	1
618	0	-0.636391	0.524521	0	39095007101	255	0
619	0	-1.51032	0.130963	0	39095007002	122	0
620	0	-0.632088	0.52733	0	39095007001	311	0
621	0	-0.486644	0.62651	0	39095004503	179	0
622	2.0833	-0.126277	0.899513	0	39095009700	171	1
623	0	1.70244	0.088672	1	39095002300	135	0
624	1.102	3.34271	0.00083	3	39095002200	180	0
625	3.847	3.56201	0.000368	3	39095002100	171	1
626	2.1829	2.69375	0.007065	3	39095002000	223	1
627	2.8986	2.48902	0.01281	2	39095001900	195	1
628	2.7191	2.82032	0.004798	3	39095001800	324	1
629	5.1254	3.14506	0.001661	3	39095001700	210	1
630	1.3889	-0.159361	0.873384	0	39095005501	233	0
631	0	-1.04043	0.298141	0	39095009400	180	0
632	0	0.462103	0.644007	0	39095009900	241	0
633	0.7875	-0.074692	0.94046	0	39113010200	534	0
634	1.3889	-0.697676	0.48538	0	39113050402	190	0
635	0	-0.822308	0.410902	0	39113050401	386	0
636	0	-1.3126	0.189318	0	39113100101	512	0
637	0	-1.15789	0.246911	0	39113091000	169	0
638	2.0634	0.414342	0.678624	0	39113000500	327	1
639	1.0509	0.016412	0.986906	0	39113000400	334	0
640	0	-0.912611	0.361447	0	39113000300	185	0
641	0	-0.781823	0.434319	0	39113000200	203	0
642	1.1111	-0.755128	0.450172	0	39113050600	251	0
643	0	-0.452356	0.651013	0	39113050502	214	0
644	0	-0.497503	0.618834	0	39113090600	306	0
645	0.4016	-0.371359	0.71037	0	39113090302	520	0
646	0	-1.26372	0.206331	0	39113080700	122	0
647	0	-1.12083	0.262361	0	39113080600	117	0
648	0	-1.30751	0.191039	0	39113115012	412	0
649	0	-1.0672	0.28588	0	39113115011	384	0
650	0	-1.30751	0.191039	0	39113050303	382	0
651	0	-0.847825	0.396536	0	39113050302	417	0
652	0	-1.85105	0.064162	-1	39113050103	1056	0
653	0.3685	-0.702439	0.482405	0	39113080500	954	0
654	0	0.114059	0.909191	0	39113080400	227	0
655	0.8547	0.732131	0.464088	0	39113080300	139	0
656	0	-1.49678	0.134451	0	39113115002	265	0
657	0	-1.52891	0.126286	0	39113110100	75	0
658	0	-1.60221	0.109108	0	39113050101	235	0
659	0	-0.887686	0.37471	0	39113030100	411	0
660	0	-0.449717	0.652914	0	39113080100	413	0
661	0	-1.19338	0.232721	0	39113070700	249	0
662	0	-1.20052	0.229937	0	39113130101	157	0
663	0	-0.705314	0.480615	0	39113021900	99	0
664	0.9009	-0.861892	0.388747	0	39113021800	253	0
665	0.9259	-0.999887	0.317365	0	39113021700	140	0
666	0	-1.51032	0.130963	0	39113021602	217	0
667	0	-1.03984	0.298416	0	39113070400	196	0
668	0.5747	-1.00749	0.313697	0	39113070300	167	0
669	0	-1.51411	0.129999	0	39113021601	141	0
670	0	-0.902991	0.36653	0	39113021502	104	0
671	0	-1.30905	0.190518	0	39113021501	197	0
672	0	-0.124619	0.900825	0	39113070202	155	0
673	0.813	-0.969004	0.332543	0	39113070201	225	0
674	0	-1.43586	0.151043	0	39113070101	328	0
675	0	-1.32929	0.183754	0	39113110202	223	0
676	0.4167	-0.91429	0.360565	0	39113090304	438	0
677	0	-1.19739	0.231153	0	39113021400	169	0
678	0.9524	-1.00434	0.315216	0	39113021302	195	0
679	0.8547	-0.872275	0.383058	0	39113021301	210	0
680	2.5535	-0.894126	0.371254	0	39113060300	167	1
681	0	-0.882169	0.377685	0	39113060100	166	0
682	0	-1.19338	0.232721	0	39113030200	199	0
683	0	-1.51032	0.130963	0	39113050105	302	0
684	0	-1.30751	0.191039	0	39113050104	155	0
685	0	-0.872275	0.383058	0	39113021200	111	0
686	1.2121	-0.770574	0.440959	0	39113021100	258	0
687	0	-0.506706	0.612361	0	39113021000	148	0
688	0	0.15687	0.875348	0	39113020900	226	0
689	0	-0.123953	0.901353	0	39113004400	149	0
690	0	-0.912278	0.361623	0	39113004300	261	0
691	0.3623	-0.596248	0.55101	0	39113004200	307	0
692	0	-1.38887	0.164874	0	39113070600	54	0
693	0	-1.28271	0.199594	0	39113000100	204	0
694	3.5088	-0.602389	0.546916	0	39113020800	127	1
695	0	-0.768809	0.442007	0	39113020700	194	0
696	0	-1.31465	0.188628	0	39113020602	76	0
697	0	-1.20338	0.228829	0	39113020601	89	0
698	0	-1.08585	0.277546	0	39113004100	292	0
699	1.4493	-0.669404	0.503238	0	39113003900	162	0
700	1.1666	-0.143723	0.885719	0	39113003800	248	0
701	0	-0.74173	0.458251	0	39113040305	185	0
702	0	-1.09963	0.271493	0	39113091100	628	0
703	0	-0.942755	0.345806	0	39113090303	340	0
704	0	-0.533532	0.593665	0	39113110201	237	0
705	0	-1.2325	0.217764	0	39113130102	407	0
706	0	-1.41252	0.157796	0	39113040101	115	0
707	0	-0.999887	0.317365	0	39113040201	149	0
708	0	-1.30751	0.191039	0	39113020500	108	0
709	0	-1.68918	0.091185	-1	39113020400	454	0
710	0	-0.746061	0.455631	0	39113020300	138	0
711	0.5464	-0.111282	0.911393	0	39113003500	223	0
712	1.548	1.13877	0.254798	0	39113003300	444	1
713	0.7576	-0.741511	0.458384	0	39113003201	253	0
714	0.7752	-0.637936	0.523515	0	39113003100	208	0
715	0	-1.30751	0.191039	0	39113050504	582	0
716	0	-1.51032	0.130963	0	39113040306	273	0
717	0	-1.30751	0.191039	0	39113040103	88	0
718	0	-1.68918	0.091185	-1	39113040401	274	0
719	0	-1.19338	0.232721	0	39113020200	204	0
720	0	-0.244568	0.806791	0	39113020100	235	0
721	0	0.048959	0.960952	0	39113003000	192	0
722	0	-0.711985	0.476474	0	39113002900	325	0
723	0	-0.641193	0.521397	0	39113002800	170	0
724	0	-0.12604	0.8997	0	39113002700	169	0
725	0	-1.51032	0.130963	0	39113040406	378	0
726	0	-1.41252	0.157796	0	39113040303	221	0
727	0	-1.41252	0.157796	0	39113040302	449	0
728	0	-1.41252	0.157796	0	39113040102	88	0
729	0	0.803448	0.421716	0	39113010100	120	0
730	0	-0.486307	0.62675	0	39113060200	209	0
731	2.48	0.811057	0.417333	0	39113002600	485	1
732	0.813	-0.526319	0.598667	0	39113002500	389	0
733	1.5504	0.277459	0.781427	0	39113002400	215	1
734	0	-1.42268	0.154827	0	39113040204	232	0
735	0	-1.42268	0.154827	0	39113040203	123	0
736	0	-1.19338	0.232721	0	39113070500	324	0
737	0	-1.51481	0.12982	0	39113070102	222	0
738	0	-1.26435	0.206104	0	39113090900	219	0
739	0	-1.27551	0.202129	0	39113050301	225	0
740	0.7752	-1.37631	0.168725	0	39113150100	427	0
741	0	-1.50179	0.13315	0	39113100400	372	0
742	0	-1.1139	0.265322	0	39113100301	378	0
743	2.0828	1.76523	0.077525	1	39113002300	347	1
744	0.3436	2.31568	0.020576	2	39113002200	280	0
745	0.5556	0.803012	0.421968	0	39113002000	353	0
746	0	-1.0672	0.28588	0	39001770400	458	0
747	0	-1.19338	0.232721	0	39001770600	278	0
748	0	-1.07951	0.280361	0	39001770500	242	0
749	0	-1.51032	0.130963	0	39001770300	542	0
750	0	-1.19338	0.232721	0	39001770200	376	0
751	0	-1.05859	0.289785	0	39001770100	405	0
752	0	-1.22192	0.22174	0	39113090800	80	0
753	0	-1.10919	0.267347	0	39113090700	81	0
754	0.8476	-1.10075	0.271004	0	39113125102	437	0
755	0	-1.19338	0.232721	0	39113100203	390	0
756	0	-1.19338	0.232721	0	39113100202	166	0
757	0	-1.10675	0.2684	0	39113100201	459	0
758	4.4051	0.7436	0.457119	0	39113001900	437	1
759	0.3968	-0.038199	0.969529	0	39113001800	706	0
760	0	1.38865	0.16494	0	39113001700	64	0
761	0	-0.849746	0.395466	0	39113125101	481	0
762	0	-0.993763	0.320338	0	39113125000	513	0
763	0.823	-0.832139	0.40533	0	39113100102	401	0
764	4.1467	-0.375507	0.707283	0	39113080200	170	1
765	1.0414	0.779322	0.43579	0	39113000801	355	0
766	0	1.34324	0.179194	0	39113001600	116	0
767	7.5993	1.76499	0.077566	1	39113001200	141	1
768	1.3885	1.50575	0.132133	0	39113001100	401	0
769	0	0.099455	0.920777	0	39113001000	90	0
770	0	-0.392633	0.69459	0	39113120103	211	0
771	0	-1.23851	0.215529	0	39113120102	253	0
772	0.4386	-1.53848	0.123932	0	39113120101	342	0
773	0.3584	-1.28891	0.197429	0	39113140100	444	0
774	0	-0.590978	0.554535	0	39113165000	482	0
775	0	-1.15611	0.247636	0	39113160100	83	0
776	0.7937	-0.91429	0.360565	0	39113100302	277	0
777	1.5721	2.07913	0.037605	2	39113000900	298	1
778	2.0357	2.36917	0.017828	2	39113000802	229	1
779	2.2252	0.030322	0.97581	0	39113000700	211	1
780	1.0417	0.843783	0.39879	0	39113000600	114	0
781	0	-1.51032	0.130963	0	39107967900	673	0
782	0	-1.03648	0.29998	0	39107967700	539	0
783	0	-0.832132	0.405334	0	39107967600	212	0
784	1.1111	-0.721355	0.470691	0	39107967300	358	0
785	0	-0.553989	0.579586	0	39107967200	286	0
786	2.3367	1.24535	0.213003	0	39065000200	412	1
787	0	0.252601	0.800577	0	39065000400	331	0
788	0	-0.286868	0.774214	0	39065000700	478	0
789	1.8648	0.581345	0.561008	0	39065000600	395	1
790	0	-0.431576	0.666049	0	39065000500	310	0
791	1.5152	0.324053	0.745898	0	39065000300	274	1
792	2.0266	0.410561	0.681395	0	39065000100	261	1
793	0	-0.718405	0.472507	0	39107967400	409	0
794	0.6667	-0.561097	0.574731	0	39107967500	425	0
795	0	-0.896527	0.369971	0	39107968000	501	0
796	0	-1.30751	0.191039	0	39133601503	200	0
797	1.0907	-0.802299	0.42238	0	39133601300	665	0
798	0	-1.04145	0.297666	0	39133601200	201	0
799	0	-0.143765	0.885686	0	39133601902	186	0
800	0	-0.587849	0.556634	0	39113004600	54	0
801	0	-1.42268	0.154827	0	39133600704	95	0
802	0	-1.55217	0.120622	0	39133600705	145	0
803	0	-1.45782	0.144891	0	39133600703	125	0
804	4.3575	-0.074238	0.940821	0	39113003404	169	1
805	0	-1.18949	0.234246	0	39133601400	316	0
806	0	-1.44461	0.148567	0	39133601600	170	0
807	0	-1.37854	0.168035	0	39133600302	352	0
808	0	-1.19338	0.232721	0	39113040405	338	0
809	0	-1.30751	0.191039	0	39113040403	314	0
810	0	-1.64128	0.100739	0	39133601701	435	0
811	0	-0.984675	0.324784	0	39133600602	174	0
812	0	-0.854782	0.392672	0	39133600301	504	0
813	0	-1.04495	0.296046	0	39133601901	181	0
814	0	0.221948	0.824355	0	39113165100	208	0
815	0	-1.2168	0.223679	0	39113050503	448	0
816	0	-1.29489	0.19536	0	39133600603	356	0
817	0.7246	-1.29375	0.195753	0	39133601801	225	0
818	0.5051	-1.03372	0.301267	0	39133600403	321	0
819	0	-1.50156	0.133211	0	39133600402	291	0
820	0	-1.40357	0.160446	0	39133600401	587	0
821	0	-1.1062	0.268642	0	39133600500	353	0
822	0	-1.24287	0.213916	0	39133601100	323	0
823	0	-0.30177	0.762827	0	39133601000	191	0
824	0	-0.115525	0.908029	0	39013011000	344	0
825	0	-0.799323	0.424103	0	39013012400	290	0
826	2.0833	-0.636785	0.524265	0	39013012300	178	1
827	0	-0.160185	0.872735	0	39013012200	203	0
828	7.7778	8.38833	0	3	39013011700	124	1
829	19.2308	7.55205	0	3	39013011600	90	1
830	1.8519	6.34511	0	3	39013011500	108	1
831	0	4.59185	4e-06	3	39013011400	283	0
832	0	-0.293545	0.769106	0	39013012100	56	0
833	1.0753	-0.293545	0.769106	0	39013012000	250	0
834	1.5152	-0.293545	0.769106	0	39013011900	218	1
835	0	-1.08599	0.277485	0	39013010100	243	0
836	0	-0.157863	0.874565	0	39013011300	200	0
837	0	-1.35719	0.174722	0	39133601802	327	0
838	1.3667	-0.30177	0.762827	0	39133600902	457	0
839	2.2222	0.191377	0.84823	0	39013011200	189	1
840	0	0.059277	0.952732	0	39013010700	171	0
841	2.7952	0.601348	0.547608	0	39013010900	514	1
842	2.0833	0.703713	0.481612	0	39013010802	164	1
843	0	-0.465041	0.641902	0	39013010600	263	0
844	0	-1.07006	0.284594	0	39013010300	167	0
845	0	-1.19338	0.232721	0	39013010200	221	0
846	0.4444	-0.28543	0.775315	0	39133600901	364	0
847	1.5873	-0.28543	0.775315	0	39133600800	209	1
848	0	-1.51032	0.130963	0	39133602000	286	0
849	0	-1.38787	0.165176	0	39133602100	362	0
850	1.9608	-0.464075	0.642594	0	39133600102	174	1
851	0.6173	-0.756031	0.44963	0	39133600200	325	0
852	0	-0.695903	0.48649	0	39133600706	166	0
853	0	-1.0672	0.28588	0	39133601501	77	0
854	0.5208	-0.775554	0.438012	0	39133600103	369	0
855	0	-1.35719	0.174722	0	39133601702	380	0
856	2.4755	-0.441536	0.658825	0	39061021603	355	1
857	0.3623	-1.13763	0.255276	0	39061020762	309	0
858	0	-0.490303	0.623919	0	39061020742	379	0
859	0.8582	-1.02721	0.304321	0	39061021509	650	0
860	0	-0.647507	0.517304	0	39061020505	380	0
861	0	-1.16148	0.245447	0	39061020705	262	0
862	0.5346	-0.522896	0.601047	0	39061026101	667	0
863	0	-0.554037	0.579554	0	39061021604	326	0
864	0	-1.29113	0.19666	0	39061020701	430	0
865	0.3367	-0.584933	0.558593	0	39061020602	548	0
866	0.5747	-0.882068	0.37774	0	39061020601	397	0
867	0	-1.32895	0.183863	0	39061020504	256	0
868	0	-1.30313	0.19253	0	39061020502	214	0
869	0	-1.19338	0.232721	0	39061027300	192	0
870	0.6433	-0.58899	0.555868	0	39061027400	338	0
871	2.1709	-0.074392	0.940698	0	39061026600	95	1
872	1.0732	1.23284	0.217634	0	39061027200	222	0
873	1.1428	-0.080988	0.935451	0	39061027100	274	0
874	2.0517	2.62363	0.0087	3	39061027000	359	1
875	1.3333	1.04048	0.298119	0	39061026700	174	0
876	2.1782	0.599399	0.548907	0	39061026300	200	1
877	1.664	3.15295	0.001616	3	39061026900	238	1
878	0.3968	1.01945	0.307989	0	39061026400	340	0
879	0.6667	0.252703	0.800497	0	39061026500	107	0
880	0	-0.809425	0.418271	0	39061020404	288	0
881	0	-0.383039	0.701691	0	39061020403	538	0
882	0	-0.712288	0.476287	0	39061004604	350	0
883	0	-0.742317	0.457895	0	39061005301	111	0
884	1.2121	-0.467625	0.640053	0	39061005302	173	0
885	1.0101	-0.046687	0.962763	0	39061004605	158	0
886	4.4825	1.01141	0.311818	0	39061010003	458	1
887	0.2594	0.947891	0.343185	0	39061010004	536	0
888	0.7407	-0.383107	0.70164	0	39061010005	172	0
889	0.4016	-1.23853	0.215518	0	39061021501	267	0
890	0	-1.32031	0.186731	0	39061021506	263	0
891	4.0436	1.04072	0.298005	0	39061025700	190	1
892	2.0468	-0.625252	0.531806	0	39061021421	321	1
893	0.4065	-0.625252	0.531806	0	39061021304	303	0
894	0	-1.08529	0.277793	0	39061021303	345	0
895	0	-1.12484	0.260657	0	39061021302	295	0
896	0	-1.26733	0.205037	0	39061021201	107	0
897	0	-1.08122	0.279602	0	39061021102	334	0
898	0	-1.05843	0.289858	0	39061023702	223	0
899	0	-0.939702	0.34737	0	39061023701	217	0
900	0	-0.704406	0.48118	0	39061026001	384	0
901	0	-1.16732	0.24308	0	39061020707	259	0
902	0	-1.43375	0.151643	0	39061020761	541	0
903	0	-1.3223	0.186069	0	39061020811	522	0
904	0	-1.32895	0.183863	0	39061021508	533	0
905	0.3058	-0.599574	0.54879	0	39061021702	412	0
906	0.7491	-1.37297	0.169762	0	39061023001	358	0
907	0	-0.943462	0.345445	0	39061022301	661	0
908	2.9232	2.70444	0.006842	3	39061009500	257	1
909	4.3526	2.28768	0.022156	2	39061009400	217	1
910	2.2273	2.43005	0.015097	2	39061009300	311	1
911	1.0404	2.54172	0.011031	2	39061009200	540	0
912	9.7811	2.28598	0.022255	2	39061002700	62	1
913	0	2.02927	0.042431	2	39061002600	109	0
914	0	0.360079	0.718788	0	39061002500	93	0
915	1.1905	0.637572	0.523752	0	39061002300	127	0
916	0.8772	1.01294	0.31109	0	39061002200	136	0
917	1.0661	1.98754	0.046863	2	39061025800	338	0
918	0	-1.12749	0.259537	0	39061023521	173	0
919	1.0417	-0.572232	0.567165	0	39061025200	321	0
920	1.1735	0.933391	0.350618	0	39061008800	311	0
921	0.4663	0.443156	0.657653	0	39061008601	265	0
922	0.7172	0.423942	0.671608	0	39061008502	591	0
923	0	0.815096	0.415018	0	39061001900	78	0
924	1.2821	0.990492	0.321934	0	39061001800	100	0
925	1.8462	1.43472	0.151366	0	39061001700	171	1
926	2.0517	3.1484	0.001642	3	39061001600	128	1
927	2.5641	0.783201	0.433509	0	39061001100	130	1
928	1.5451	2.11959	0.03404	2	39061001000	120	1
929	0.8547	-0.917328	0.358971	0	39061021802	283	0
930	0.5376	-0.3217	0.74768	0	39061021701	242	0
931	2.1759	-0.631974	0.527404	0	39061024301	299	1
932	0.1916	-0.264262	0.791578	0	39061008501	613	0
933	0	-0.832217	0.405287	0	39061008400	263	0
934	4.7601	1.68407	0.092167	1	39061000900	109	1
935	0	0.117275	0.906642	0	39061000200	100	0
936	1.3213	-0.572739	0.566821	0	39061021001	232	0
937	1.3475	-0.523158	0.600865	0	39061020902	492	0
938	0	-1.29843	0.194139	0	39061024002	156	0
939	0	-1.1826	0.236968	0	39061023902	296	0
940	0	-1.23847	0.21554	0	39061008300	422	0
941	0.4167	-1.03992	0.298379	0	39061008202	221	0
942	0.6803	-0.90504	0.365444	0	39061008201	375	0
943	0.463	-0.151702	0.879422	0	39061020901	308	0
944	0.4566	-0.756447	0.449381	0	39061020802	327	0
945	0.2415	-0.501389	0.616097	0	39061010100	422	0
946	0	-0.333734	0.73858	0	39061024321	500	0
947	0	-0.481606	0.630086	0	39061020401	481	0
948	0	-1.02989	0.303061	0	39061008100	172	0
949	0.4705	0.291916	0.770351	0	39061008000	1192	0
950	0.5051	-1.31081	0.189922	0	39061024001	388	0
951	0	-1.30751	0.191039	0	39061023901	297	0
952	0	-1.0672	0.28588	0	39061024100	486	0
953	0	-1.39463	0.163128	0	39061024303	740	0
954	0	-1.16861	0.242562	0	39061024322	454	0
955	0	-0.333279	0.738923	0	39061026002	378	0
956	0	-0.843387	0.399012	0	39061022700	318	0
957	0.6289	0.210651	0.83316	0	39061026102	154	0
958	1.9608	0.131164	0.895645	0	39061007900	114	1
959	3.0282	0.871986	0.383216	0	39061007800	213	1
960	1.051	0.532477	0.594396	0	39061007700	666	0
961	0	-1.00605	0.31439	0	39061023501	248	0
962	0	-0.570963	0.568025	0	39061023222	216	0
963	0	-0.834993	0.403722	0	39061023100	136	0
964	0	-0.831178	0.405873	0	39061022000	338	0
965	0	-1.10352	0.269801	0	39061020812	248	0
966	0.9804	-0.245836	0.805809	0	39061020501	102	0
967	1.5432	2.08086	0.037447	2	39061025600	219	1
968	0.7491	-0.30384	0.76125	0	39061025500	356	0
969	0.5464	1.05302	0.292333	0	39061025402	212	0
970	0	-0.428458	0.668318	0	39061025401	116	0
971	0	-0.492551	0.62233	0	39061025300	233	0
972	0	0.965081	0.334504	0	39061007500	102	0
973	4.2325	1.083	0.27881	0	39061007400	144	1
974	1.3045	1.02095	0.30728	0	39061007300	168	0
975	0	0.446749	0.655057	0	39061007200	116	0
976	0	-0.832268	0.405258	0	39061022302	315	0
977	0.2469	-0.814982	0.415083	0	39061006000	412	0
978	0.7092	-0.877822	0.380041	0	39061021101	304	0
979	1.1498	-0.749771	0.453393	0	39061021003	285	0
980	0	-0.531727	0.594915	0	39061021002	285	0
981	0	0.09855	0.921495	0	39061024700	118	0
982	0	-1.23722	0.216006	0	39061024200	165	0
983	0	-1.11765	0.263717	0	39061023800	303	0
984	0	1.90883	0.056285	1	39061007100	193	0
985	4.9043	1.17203	0.241185	0	39061007000	151	1
986	2.266	1.77843	0.075333	1	39061006900	264	1
987	1.0101	-0.855257	0.392409	0	39061025103	435	0
988	0	-1.11596	0.26444	0	39061025001	418	0
989	0	-1.41252	0.157796	0	39061025101	394	0
990	0.7092	-0.751488	0.452359	0	39061023400	316	0
991	0	-1.12111	0.262239	0	39061022500	212	0
992	0.9259	-0.800958	0.423156	0	39061022400	148	0
993	0.6667	-0.92773	0.353547	0	39061022602	215	0
994	0.4975	-1.08819	0.276511	0	39061021505	231	0
995	1.6616	-0.795353	0.426408	0	39061023201	208	1
996	0	-1.219	0.222844	0	39061022200	269	0
997	1.9013	2.84094	0.004498	3	39061006800	342	1
998	5.9006	2.91289	0.003581	3	39061006600	166	1
999	0.7407	2.21962	0.026445	2	39061006500	251	0
1000	0	-0.958686	0.337717	0	39061024902	575	0
1001	0	-1.06111	0.288638	0	39061025102	617	0
1002	0	-0.925487	0.354712	0	39061021504	518	0
1003	0	-1.02119	0.307166	0	39061022102	512	0
1004	0.295	-0.984296	0.32497	0	39061021801	507	0
1005	2.1208	0.983761	0.325233	0	39061006400	198	1
1006	0.8336	0.084762	0.932451	0	39061006300	248	0
1007	0.6611	0.415535	0.677751	0	39061006100	255	0
1008	0	-0.328032	0.742888	0	39061005900	117	0
1009	0	-0.541459	0.588191	0	39061025002	585	0
1010	0	-1.35687	0.174821	0	39061024901	78	0
1011	0	-0.30138	0.763125	0	39061024800	337	0
1012	0	-1.50491	0.132346	0	39061024400	370	0
1013	0	-1.32895	0.183863	0	39061021571	324	0
1014	0.3436	0.220796	0.825251	0	39061021401	427	0
1015	0	-0.83462	0.403932	0	39061021202	382	0
1016	1.082	-0.864337	0.387403	0	39061005800	318	0
1017	1.0739	-0.690252	0.490036	0	39061005702	478	0
1018	0	-0.608615	0.542779	0	39061005701	234	0
1019	1.8519	-0.356403	0.721539	0	39061004702	88	1
1020	0	-0.640131	0.522088	0	39061004603	269	0
1021	1.43	-0.861355	0.389043	0	39061004602	445	0
1022	0	0.10942	0.912869	0	39061021422	244	0
1023	0	-1.0696	0.284798	0	39061011100	200	0
1024	0.4274	-0.349641	0.726608	0	39061011000	213	0
1025	2.0035	-0.357973	0.720364	0	39061010900	229	1
1026	2.2727	-0.391343	0.695544	0	39061005600	424	1
1027	0.271	-0.487955	0.625582	0	39061005500	254	0
1028	0.4762	-1.18154	0.237389	0	39061005200	229	0
1029	0.4444	-0.950807	0.341703	0	39061023600	279	0
1030	0	-0.342404	0.732047	0	39061010800	52	0
1031	0	-0.404418	0.685905	0	39061010700	149	0
1032	1.9608	-0.678625	0.497376	0	39061010600	121	1
1033	0.6173	-0.297248	0.766277	0	39061010500	125	0
1034	0	-0.276035	0.782522	0	39061010400	127	0
1035	0	-0.93463	0.349979	0	39061005100	186	0
1036	0	0.42471	0.671048	0	39061005000	265	0
1037	0	1.08964	0.275873	0	39061004900	454	0
1038	0.4274	-0.623888	0.532701	0	39061004800	310	0
1039	0	-1.10433	0.269452	0	39061023300	300	0
1040	0	-0.956891	0.338622	0	39061023210	440	0
1041	0	0.690683	0.489765	0	39061010300	204	0
1042	1.6297	0.746113	0.455599	0	39061010202	200	1
1043	0	-0.240157	0.810208	0	39061010201	516	0
1044	0	-0.004421	0.996473	0	39061004701	175	0
1045	1.2346	0.788726	0.430272	0	39061004200	104	0
1046	2.5641	2.33931	0.01932	2	39061004100	93	1
1047	7.1111	2.68769	0.007195	3	39061004000	120	1
1048	0.5128	-1.08222	0.279155	0	39061023522	373	0
1049	0	-1.1063	0.268597	0	39061021572	531	0
1050	0.7491	-0.993243	0.320592	0	39061020741	277	0
1051	0.94	0.693198	0.488185	0	39061010002	636	0
1052	2.2102	0.696152	0.486334	0	39061009902	388	1
1053	0.6986	-0.384531	0.700585	0	39061009901	443	0
1054	3.3249	3.80301	0.000143	3	39061003900	184	1
1055	4.7752	4.06309	4.8e-05	3	39061003800	216	1
1056	1.4493	0.523752	0.600451	0	39061003700	172	0
1057	0.9259	2.29741	0.021596	2	39061003600	165	0
1058	2.7778	0.446575	0.655182	0	39061003300	60	1
1059	0	1.05188	0.292853	0	39061003200	72	0
1060	0	-0.977999	0.328075	0	39061022601	345	0
1061	4.0917	0.329755	0.741585	0	39061026200	156	1
1062	1.0101	-0.893972	0.371337	0	39061022101	210	0
1063	1.3341	1.29016	0.196996	0	39061009800	260	0
1064	2.4859	1.58014	0.114076	0	39061009700	539	1
1065	2.6003	1.72091	0.085267	1	39061009600	413	1
1066	0	1.74968	0.080173	1	39061002900	196	0
1067	1.2346	2.48999	0.012775	2	39061002800	83	0
1068	0	-0.671945	0.501619	0	39061021900	96	0
1069	0.4274	-0.261454	0.793743	0	39061021602	302	0
1070	0.5376	-0.682928	0.494653	0	39061023002	449	0
1071	0	-0.081702	0.934884	0	39049002510	252	0
1072	0.8461	0.174459	0.861505	0	39049002520	267	0
1073	0.295	-0.989668	0.322337	0	39049002600	426	0
1074	2.6852	2.9846	0.00284	3	39139003100	167	1
1075	0	-0.792347	0.428159	0	39139002101	266	0
1076	0	-0.587567	0.556823	0	39139003002	289	0
1077	0	-0.562832	0.573549	0	39139002400	367	0
1078	0	-0.088938	0.929131	0	39139002600	428	0
1079	3.2756	0.034843	0.972205	0	39139002500	318	1
1080	0	-0.930571	0.352075	0	39139001900	388	0
1081	1.1696	-0.539074	0.589836	0	39139002300	366	0
1082	0	-1.07777	0.281136	0	39139002200	524	0
1083	0	-1.03875	0.298923	0	39139002102	267	0
1084	0	-1.16365	0.244566	0	39139002000	330	0
1085	1.1905	0.332377	0.739604	0	39139001400	147	0
1086	1.6949	2.88454	0.00392	3	39139001300	253	1
1087	1.0101	0.478515	0.632284	0	39139001100	150	0
1088	1.0582	1.03806	0.29924	0	39139000700	272	0
1089	3.6064	3.3289	0.000872	3	39139000600	348	1
1090	0	-1.04493	0.296057	0	39049002780	95	0
1091	1.358	0.443074	0.657712	0	39049002800	304	0
1092	0.6351	-0.226198	0.821047	0	39049002900	411	0
1093	0	-0.404198	0.686067	0	39049003000	78	0
1094	8.7716	3.79169	0.00015	3	39139000500	362	1
1095	4.1459	3.01369	0.002581	3	39139000400	226	1
1096	0	-0.250447	0.802242	0	39139001800	215	0
1097	0.7937	-0.231622	0.816832	0	39049003600	112	0
1098	2.9358	0.394317	0.693347	0	39049003700	302	1
1099	0.813	0.447011	0.654867	0	39049003800	105	0
1100	0	-1.14503	0.252198	0	39049006710	196	0
1101	0	-1.35379	0.175805	0	39049006721	253	0
1102	1.0753	-0.188446	0.850527	0	39139001600	143	0
1103	0	-0.211368	0.8326	0	39139001500	151	0
1104	0	1.71104	0.087074	1	39139001200	271	0
1105	1.1018	0.266185	0.790097	0	39139001000	593	0
1106	1.5152	0.705955	0.480216	0	39049005200	101	1
1107	1.2921	2.22116	0.02634	2	39049005300	322	0
1108	1.0101	0.852349	0.39402	0	39049005410	125	0
1109	0	-0.534539	0.592969	0	39049008400	152	0
1110	0	-0.534539	0.592969	0	39049008500	281	0
1111	0	-1.29345	0.195855	0	39049009720	516	0
1112	0	-0.804976	0.420834	0	39049006924	264	0
1113	0	-1.24964	0.211431	0	39049006931	663	0
1114	0.211	-1.07326	0.283154	0	39049006932	485	0
1115	0.7493	-0.955434	0.339358	0	39049006933	710	0
1116	0.4329	0.01832	0.985383	0	39139000900	398	0
1117	1.2153	0.226977	0.820442	0	39139000800	278	0
1118	0	-0.994782	0.319842	0	39139003001	383	0
1119	0	-0.858575	0.390575	0	39049002710	210	0
1120	0	-0.964514	0.334788	0	39049002730	253	0
1121	0.9804	-0.685869	0.492795	0	39049002740	159	0
1122	1.003	-0.964514	0.334788	0	39049002750	258	0
1123	0	-0.971768	0.331166	0	39049002760	263	0
1124	0	-1.29835	0.194166	0	39049002770	180	0
1125	4.5672	1.44644	0.148053	0	39049005420	240	1
1126	2.394	2.21427	0.02681	2	39049005500	460	1
1127	3.1299	1.73971	0.08191	1	39049005610	241	1
1128	4.0452	2.19384	0.028247	2	39049005620	279	1
1129	0	0.650047	0.515662	0	39049005700	120	0
1130	0	-1.19977	0.230227	0	39049006722	194	0
1131	0	-1.13657	0.25572	0	39049006810	190	0
1132	0	-1.27777	0.20133	0	39049009740	945	0
1133	0	-1.2278	0.219523	0	39049009752	559	0
1134	0	-0.794422	0.42695	0	39049000110	210	0
1135	0	-1.41252	0.157796	0	39049000120	186	0
1136	0	-1.00839	0.313267	0	39049007534	494	0
1137	0.5088	-0.868041	0.385372	0	39049007710	394	0
1138	0.6518	-1.12726	0.259631	0	39049007721	604	0
1139	0	-0.223175	0.8234	0	39139002700	286	0
1140	0	-0.286538	0.774466	0	39139002800	317	0
1141	0	-0.956577	0.338781	0	39139002900	403	0
1142	0	0.651545	0.514694	0	39049005810	134	0
1143	0.9259	0.444718	0.656523	0	39049005820	167	0
1144	1.579	2.66227	0.007762	3	39049005900	243	1
1145	4.8178	1.71123	0.087039	1	39049006000	346	1
1146	0.3876	0.693994	0.487686	0	39049006100	224	0
1147	0.5556	-0.890742	0.373068	0	39049006821	210	0
1148	0	-0.398256	0.690442	0	39049006822	114	0
1149	0	-1.28791	0.197779	0	39049007112	504	0
1150	0	-1.30751	0.191039	0	39049007113	513	0
1151	0.8547	0.081555	0.935001	0	39049007511	186	0
1152	0	-1.19338	0.232721	0	39049000210	206	0
1153	0	-0.975221	0.329451	0	39049000220	280	0
1154	0	-1.68918	0.091185	-1	39049000310	261	0
1155	0	-1.03727	0.29961	0	39049000320	151	0
1156	0	-0.266483	0.789867	0	39049008900	310	0
1157	0.7576	0.035272	0.971863	0	39049009000	270	0
1158	0.565	-0.825689	0.408981	0	39049009100	420	0
1159	0	-1.6245	0.10427	0	39049009210	543	0
1160	0	-1.30751	0.191039	0	39049006910	109	0
1161	0.6661	-1.27983	0.200606	0	39049006921	333	0
1162	0	-1.10684	0.268363	0	39049006923	253	0
1163	0.8188	-0.604912	0.545238	0	39049007512	307	0
1164	0.5291	-0.64799	0.516992	0	39049007520	360	0
1165	0	-1.0244	0.305646	0	39049007722	239	0
1166	0.4115	-0.852636	0.393861	0	39049007730	269	0
1167	0	-1.39032	0.164431	0	39049007740	70	0
1168	0	0.587066	0.557159	0	39049008710	204	0
1169	0	-0.885467	0.375905	0	39049000330	194	0
1170	1.936	-0.835255	0.403574	0	39049000410	157	1
1171	0	-0.835255	0.403574	0	39049000420	229	0
1172	0	-0.636138	0.524687	0	39049000500	257	0
1173	2.2006	-0.915453	0.359954	0	39049000600	170	1
1174	0	-1.25389	0.209882	0	39049007531	302	0
1175	0	-1.0886	0.276332	0	39049007532	304	0
1176	0.3922	-1.03628	0.30007	0	39049007533	149	0
1177	2.0738	0.699707	0.48411	0	39049008720	255	1
1178	0.6173	0.159635	0.873169	0	39049008730	101	0
1179	0	-0.732331	0.463967	0	39049008811	149	0
1180	0.9823	-0.753654	0.451057	0	39049008812	195	0
1181	0.5848	-0.599186	0.549049	0	39049008813	191	0
1182	0	-1.29835	0.194166	0	39049009220	179	0
1183	0	-1.30751	0.191039	0	39049009230	446	0
1184	0	-1.14949	0.250354	0	39049009240	146	0
1185	0	-1.2662	0.205442	0	39049009250	122	0
1186	0	-1.14949	0.250354	0	39049009311	297	0
1187	0	-0.674959	0.499702	0	39049000710	269	0
1188	0	0.276963	0.781809	0	39049000720	201	0
1189	2.179	0.070735	0.943609	0	39049000730	336	1
1190	1.1525	-0.574398	0.565698	0	39049000810	159	0
1191	0	-1.07967	0.280288	0	39049008821	192	0
1192	0.3367	-1.1398	0.254371	0	39049008822	402	0
1193	0	-0.974354	0.329881	0	39049008825	475	0
1194	0	-1.32545	0.185023	0	39049009312	306	0
1195	0	-1.41252	0.157796	0	39049009321	191	0
1196	0	-1.47312	0.140718	0	39049009322	245	0
1197	0.7492	-0.357103	0.721015	0	39049000820	298	0
1198	1.3	-0.099352	0.920859	0	39049000910	360	0
1199	0.4329	0.167047	0.867333	0	39049000920	183	0
1200	0	-0.165311	0.868699	0	39049001000	116	0
1201	1.8	-0.02187	0.982552	0	39049001400	175	1
1202	0.8745	-0.019591	0.98437	0	39049001500	341	0
1203	0	0.188315	0.850629	0	39049001600	302	0
1204	1.1494	-0.309134	0.757219	0	39049001700	186	0
1205	0	-0.688333	0.491243	0	39049001820	73	0
1206	0	-0.924063	0.355453	0	39049002000	178	0
1207	1.3889	-0.244366	0.806947	0	39049002200	94	0
1208	0.8333	-0.226446	0.820855	0	39049002300	127	0
1209	0	0.263952	0.791817	0	39167021600	280	0
1210	4.5455	1.29024	0.196967	0	39167021500	84	1
1211	0	0.335537	0.73722	0	39167021100	235	0
1212	1.7593	-0.29796	0.765733	0	39169000300	149	1
1213	1.8648	-0.507786	0.611603	0	39169001900	241	1
1214	0	-0.994164	0.320143	0	39169001400	233	0
1215	0	-0.881609	0.377988	0	39169000900	260	0
1216	3.2616	-0.273478	0.784486	0	39169002100	216	1
1217	0	-0.807007	0.419662	0	39169003300	314	0
1218	1.0101	-0.69809	0.485121	0	39169003200	269	0
1219	0	-0.077692	0.938073	0	39169000100	302	0
1220	0	-0.798148	0.424785	0	39169002901	250	0
1221	0	0.465159	0.641817	0	39169002000	225	0
1222	0	-0.660256	0.509089	0	39169000500	288	0
1223	0	-0.250887	0.801901	0	39137030600	396	0
1224	0	-1.19338	0.232721	0	39137030500	333	0
1225	0	-1.07519	0.28229	0	39137030300	718	0
1226	0.5128	-0.908691	0.363513	0	39169000800	522	0
1227	0	-1.03648	0.29998	0	39169001000	208	0
1228	0	-0.596444	0.550879	0	39169001800	381	0
1229	0.9524	-1.30905	0.190518	0	39137030100	405	0
1230	0	-0.615802	0.538025	0	39137030700	420	0
1231	0	-1.25426	0.209749	0	39137030200	470	0
1232	0	-1.30905	0.190518	0	39137030400	271	0
1233	0	-0.933388	0.35062	0	39169001100	80	0
1234	0	-0.735371	0.462114	0	39169001200	113	0
1235	0	-0.905492	0.365205	0	39169003100	187	0
1236	0	-1.08931	0.276018	0	39169002500	165	0
1237	0.4505	0.564755	0.57224	0	39169000700	470	0
1238	0.7576	-1.12557	0.260349	0	39169002400	307	0
1239	0	-1.19338	0.232721	0	39169003500	259	0
1240	0	-1.17722	0.239106	0	39169001700	1254	0
1241	0	-0.78659	0.431522	0	39169003400	303	0
1242	2.1406	0.06103	0.951336	0	39169000600	400	1
1243	4.352	3.8883	0.000101	3	39167020800	287	1
1244	7.6923	3.21574	0.001301	3	39167020500	94	1
1245	0	3.23891	0.0012	3	39167020400	121	0
1246	0	1.35174	0.176458	0	39167020300	226	0
1247	0.6289	0.340704	0.733326	0	39167021200	368	0
1248	0	1.65878	0.097161	1	39167021400	228	0
1249	4.068	2.598	0.009377	3	39167021000	342	1
1250	2.4306	4.32454	1.5e-05	3	39167020900	143	1
1251	0	-1.04521	0.295926	0	39167020200	419	0
1252	1.0417	-0.807007	0.419662	0	39169003700	476	0
1253	1.1111	-0.933388	0.35062	0	39169001300	324	0
1254	1.0753	-0.553307	0.580053	0	39167020102	164	0
1255	0	-0.553307	0.580053	0	39167020101	187	0
1256	0	-1.41252	0.157796	0	39167021700	383	0
1257	1.9241	0.585287	0.558354	0	39167021300	358	1
1258	0	-0.511895	0.608724	0	39169002200	288	0
1259	1.2346	-0.705939	0.480226	0	39169003000	145	0
1260	0	-0.457376	0.647401	0	39169002300	225	0
1261	0.9009	-0.705939	0.480226	0	39169002902	290	0
1262	0.6289	0.136939	0.891079	0	39169000200	215	0
1263	0.8772	-0.699677	0.484129	0	39049007047	322	0
1264	0	-1.1198	0.262798	0	39049007048	528	0
1265	0	-1.35379	0.175805	0	39049007041	115	0
1266	0	-1.30751	0.191039	0	39049007043	324	0
1267	0	-1.41252	0.157796	0	39049009334	227	0
1268	0	-0.917314	0.358978	0	39049009336	214	0
1269	0	-1.30751	0.191039	0	39049009337	392	0
1270	0.6478	-1.14949	0.250354	0	39049009340	297	0
1271	0	-1.2662	0.205442	0	39049009350	234	0
1272	0	-1.17118	0.241527	0	39049009450	790	0
1273	0.4762	-1.17108	0.241567	0	39049009420	557	0
1274	0	-1.23274	0.217674	0	39049007193	404	0
1275	0	-1.08165	0.279407	0	39049007132	627	0
1276	0	-0.876484	0.380767	0	39049009711	336	0
1277	0	-1.15173	0.24943	0	39049009712	158	0
1278	0	-1.37536	0.169019	0	39049009751	385	0
1279	0.5128	-0.864111	0.387527	0	39049006372	567	0
1280	1.3611	-0.941407	0.346497	0	39049006386	336	0
1281	0	-1.00604	0.314397	0	39049008210	193	0
1282	0.2506	-1.03637	0.300031	0	39049008230	262	0
1283	2.0833	-0.205755	0.836982	0	39027964600	274	1
1284	0.641	-0.856115	0.391934	0	39027964300	293	0
1285	0	-0.811203	0.417249	0	39049010500	607	0
1286	1.7544	-0.398256	0.690442	0	39049010700	52	1
1287	0	-0.490937	0.623471	0	39049006395	237	0
1288	0	-1.41252	0.157796	0	39049007393	563	0
1289	0.3806	-1.32655	0.184657	0	39049007954	933	0
1290	0	-1.20891	0.226695	0	39049010602	471	0
1291	0.1958	-1.03628	0.30007	0	39049007551	1235	0
1292	0	-1.30751	0.191039	0	39049007044	464	0
1293	0	-0.376658	0.706428	0	39049006393	457	0
1294	1.5152	-0.44469	0.656544	0	39049006394	258	1
1295	0	-1.35144	0.176555	0	39049009361	251	0
1296	0	-1.38265	0.166771	0	39049009430	726	0
1297	0	-1.07705	0.281457	0	39049009520	401	0
1298	0	-0.900167	0.368031	0	39049009410	243	0
1299	0	-1.08212	0.279198	0	39049009390	448	0
1300	0	-1.32545	0.185023	0	39049009386	277	0
1301	0	-1.39937	0.161702	0	39049009381	509	0
1302	0.1587	-1.41129	0.15816	0	39049009374	875	0
1303	0	-1.25034	0.211175	0	39049009373	768	0
1304	0	-1.42332	0.154643	0	39049007120	518	0
1305	0.5101	-1.08853	0.27636	0	39049007115	617	0
1306	0	-1.19338	0.232721	0	39049007020	464	0
1307	0	-1.12175	0.26197	0	39049007550	210	0
1308	0	-0.995595	0.319447	0	39049009800	349	0
1309	0	-0.24086	0.809664	0	39049004200	237	0
1310	2.466	-0.472724	0.63641	0	39049004300	313	1
1311	0	-0.93777	0.348363	0	39049006387	404	0
1312	0.7407	-1.15931	0.24633	0	39049006391	391	0
1313	0	-1.45461	0.145777	0	39049006392	283	0
1314	1.2821	-0.994764	0.319851	0	39049006410	170	0
1315	0	-0.994764	0.319851	0	39049006430	377	0
1316	0.3546	-0.230883	0.817406	0	39049008241	380	0
1317	0	-1.12817	0.259248	0	39049008242	617	0
1318	0	-1.30751	0.191039	0	39027964900	383	0
1319	0	-1.09039	0.275543	0	39027965100	309	0
1320	0	-1.29669	0.194737	0	39027965000	340	0
1321	0	-1.2243	0.22084	0	39027964800	359	0
1322	0	-0.753724	0.451015	0	39027964700	520	0
1323	0	-0.414152	0.678762	0	39027964500	486	0
1324	0.8333	-0.341579	0.732668	0	39027964400	317	0
1325	0	-1.04521	0.295926	0	39049007203	306	0
1326	0	-1.29363	0.195792	0	39049009495	399	0
1327	0	-1.49275	0.135501	0	39049009497	82	0
1328	0	-1.19338	0.232721	0	39049010601	525	0
1329	0	-1.32655	0.184657	0	39049007953	723	0
1330	0	-1.19338	0.232721	0	39049007494	427	0
1331	0	-1.51032	0.130963	0	39049007394	158	0
1332	0	-0.723933	0.469107	0	39049007205	347	0
1333	0	-0.903857	0.366071	0	39049006396	249	0
1334	0	-0.851924	0.394256	0	39049006236	395	0
1335	0.4141	-1.16279	0.244917	0	39049008164	510	0
1336	0	-1.03479	0.300766	0	39049008163	458	0
1337	0	-1.30751	0.191039	0	39049001902	76	0
1338	0	-1.41252	0.157796	0	39049001901	63	0
1339	0	-1.47108	0.14127	0	39049001122	96	0
1340	0.3876	-1.32478	0.185244	0	39049007114	456	0
1341	0	-1.30751	0.191039	0	39049009384	200	0
1342	0	-1.25219	0.210502	0	39049009383	151	0
1343	0	-1.42885	0.153048	0	39049009372	379	0
1344	0.2268	-1.42885	0.153048	0	39049009371	454	0
1345	0.7525	-1.19677	0.231398	0	39049006230	1353	0
1346	0	-0.978078	0.328036	0	39049006383	793	0
1347	0.5464	-0.44469	0.656544	0	39049006384	475	0
1348	1.593	0.796341	0.425834	0	39049004500	493	1
1349	0	-0.201394	0.84039	0	39049004610	239	0
1350	2.089	0.798478	0.424593	0	39049004620	300	1
1351	2.7421	0.834549	0.403972	0	39049004700	584	1
1352	0	-0.565905	0.571458	0	39049006500	355	0
1353	0	-0.855505	0.392272	0	39049006600	336	0
1354	0	-1.07004	0.2846	0	39049006950	124	0
1355	0	-0.940458	0.346983	0	39049007811	185	0
1356	0	-0.832419	0.405173	0	39049007812	117	0
1357	0	-0.478151	0.632543	0	39049007820	260	0
1358	0.9614	-0.885237	0.376029	0	39049008311	663	0
1359	0.5191	-0.770563	0.440966	0	39049008312	646	0
1360	0	-0.753512	0.451142	0	39049008321	138	0
1361	1.1494	-0.638922	0.522873	0	39049007207	315	0
1362	0	-0.943756	0.345295	0	39049007209	540	0
1363	0	-1.37316	0.169701	0	39049007210	700	0
1364	0	-1.41252	0.157796	0	39049007199	486	0
1365	0	-1.31465	0.188628	0	39049007202	267	0
1366	0	-1.08165	0.279407	0	39049007198	268	0
1367	0	-1.17945	0.238221	0	39049007396	1286	0
1368	0.525	-1.30606	0.191533	0	39049007395	1268	0
1369	0	-1.30751	0.191039	0	39049009323	417	0
1370	0	-1.30306	0.192554	0	39049009385	181	0
1371	0	-1.0672	0.28588	0	39049009382	220	0
1372	0	-1.24271	0.213976	0	39049009362	359	0
1373	0	-1.19135	0.233516	0	39049009326	212	0
1374	0	-1.42741	0.153462	0	39049007492	367	0
1375	0	-1.12491	0.260627	0	39049007921	778	0
1376	0	-1.12491	0.260627	0	39049007922	279	0
1377	1.0313	-0.088329	0.929615	0	39049004810	265	0
1378	0	0.168999	0.865797	0	39049004820	243	0
1379	1.3259	0.397269	0.691169	0	39049004900	526	0
1380	1.4657	0.47116	0.637526	0	39049005000	604	0
1381	0	-1.19338	0.232721	0	39049007830	76	0
1382	0.5208	-1.29489	0.19536	0	39049007931	410	0
1383	0	-1.14112	0.25382	0	39049008350	948	0
1384	0.7207	-1.13248	0.257434	0	39049008360	540	0
1385	0	-1.51032	0.130963	0	39049009325	532	0
1386	0	-1.41252	0.157796	0	39049009331	74	0
1387	0	-1.37986	0.167629	0	39049009332	174	0
1388	0	-1.19338	0.232721	0	39049009333	129	0
1389	0	-1.42643	0.153744	0	39049007010	197	0
1390	0	-1.09353	0.27416	0	39049007426	176	0
1391	0	-1.04577	0.295667	0	39049007424	447	0
1392	0.4945	-1.26648	0.205341	0	39049006990	528	0
1393	0	-1.08763	0.276759	0	39049007933	762	0
1394	0	-0.986997	0.323644	0	39049007941	211	0
1395	0	-1.54403	0.122581	0	39049008000	530	0
1396	0	-1.25353	0.210014	0	39049008110	307	0
1397	0.441	-0.827178	0.408136	0	39049005100	353	0
1398	0	-1.05556	0.29117	0	39049006220	444	0
1399	0	-1.14361	0.252784	0	39049006310	234	0
1400	0	-0.621408	0.534331	0	39049006321	215	0
1401	0	-0.968434	0.332828	0	39049007951	651	0
1402	0	-1.24294	0.213891	0	39049007952	470	0
1403	0	-1.21839	0.223077	0	39049008370	728	0
1404	0.3876	-1.25516	0.209421	0	39049008380	390	0
1405	0	-1.17945	0.238221	0	39049007427	425	0
1406	0.8772	-0.805226	0.420689	0	39049007425	193	0
1407	0	-1.0672	0.28588	0	39049009440	335	0
1408	0.4831	-1.38133	0.167177	0	39049009590	266	0
1409	0	-1.20975	0.226375	0	39049006945	651	0
1410	0	-1.09234	0.274685	0	39049006944	270	0
1411	0	-1.27604	0.201942	0	39049006943	431	0
1412	0	-1.2166	0.223758	0	39049008132	755	0
1413	0	-1.41252	0.157796	0	39049008141	864	0
1414	0	-1.41252	0.157796	0	39049006323	189	0
1415	0	-1.23937	0.215208	0	39049006330	406	0
1416	1.1905	-0.818641	0.412991	0	39049006340	161	0
1417	0.4533	-1.25353	0.210014	0	39049008120	378	0
1418	0.1792	-1.27851	0.20107	0	39049008161	832	0
1419	0	-0.85987	0.389861	0	39049008322	358	0
1420	0	-0.721317	0.470714	0	39049008330	104	0
1421	0	-1.29347	0.195847	0	39049008340	456	0
1422	0	-1.20837	0.226904	0	39049010300	411	0
1423	0.0831	-1.82024	0.068722	-1	39049010200	1794	0
1424	0.9259	-1.29677	0.194709	0	39049010000	365	0
1425	0.4762	-0.979038	0.327561	0	39049009900	128	0
1426	0	-0.850841	0.394857	0	39049010400	618	0
1427	0	-0.91952	0.357824	0	39049006942	135	0
1428	0	-1.11583	0.264495	0	39049007194	380	0
1429	0	-1.52637	0.126918	0	39049008142	774	0
1430	0	-1.27961	0.200684	0	39049008162	913	0
1431	0.6386	-1.26828	0.204699	0	39049009600	426	0
1432	0.6289	-0.418444	0.675622	0	39049006351	254	0
1433	2.0899	-0.589261	0.555686	0	39049006352	189	1
1434	0.9259	-0.320352	0.748701	0	39049006353	314	0
1435	0.7246	-0.673648	0.500535	0	39049006371	637	0
1436	0	-1.0672	0.28588	0	39171950900	215	0
1437	0	-1.20097	0.229761	0	39171950800	198	0
1438	0	-0.630036	0.528671	0	39171950700	280	0
1439	1.4638	-0.630036	0.528671	0	39171950600	410	0
1440	0.9324	-0.78874	0.430264	0	39171950300	380	0
1441	0	-1.08007	0.280112	0	39171950200	291	0
1442	0	-1.31051	0.190023	0	39171950500	290	0
1443	0	-1.20191	0.229397	0	39171950400	325	0
1444	0	-0.944271	0.345031	0	39171950100	367	0
1445	1.3889	-0.114551	0.908801	0	39099801400	119	0
1446	0.5556	1.40808	0.159108	0	39099801300	212	0
1447	2.2657	1.84797	0.064606	1	39099801200	143	1
1448	3.3602	3.99486	6.5e-05	3	39099801100	202	1
1449	4.6851	4.42564	1e-05	3	39099801000	153	1
1450	2.7718	2.59124	0.009563	3	39099800600	140	1
1451	0.6803	1.48229	0.138264	0	39099811300	478	0
1452	4.7904	2.68683	0.007213	3	39099801500	144	1
1453	3.6471	-0.88285	0.377317	0	39099812900	196	1
1454	1.7289	-0.72852	0.466295	0	39099813500	399	1
1455	1.1608	3.35296	0.0008	3	39099800500	325	0
1456	4.321	2.14298	0.032114	2	39099800300	81	1
1457	0	-1.05835	0.289896	0	39099810800	135	0
1458	0	-0.802763	0.422112	0	39099810700	256	0
1459	1.9762	-0.029841	0.976194	0	39099813200	279	1
1460	0	-0.609432	0.542238	0	39099812601	228	0
1461	0	-1.19338	0.232721	0	39099812602	280	0
1462	0.6173	1.29821	0.194214	0	39099813000	309	0
1463	2.0833	0.841027	0.400333	0	39099812400	222	1
1464	0	-1.08001	0.28014	0	39099812302	396	0
1465	0	-1.19338	0.232721	0	39099811200	133	0
1466	0.6536	-0.408834	0.682662	0	39099812001	309	0
1467	0	-0.588719	0.55605	0	39099812603	481	0
1468	0	-0.893705	0.37148	0	39099812500	275	0
1469	0.3401	1.16122	0.245552	0	39099814100	401	0
1470	1.4037	3.46938	0.000522	3	39099813900	160	0
1471	0.816	0.942489	0.345942	0	39099814000	283	0
1472	4.2342	2.93038	0.003385	3	39099813700	155	1
1473	0	0.297635	0.765982	0	39099813800	199	0
1474	0	-0.793365	0.427565	0	39099811902	147	0
1475	0	-0.923512	0.355741	0	39099811002	439	0
1476	1.0101	-0.461602	0.644367	0	39099813600	492	0
1477	0	-1.11122	0.266473	0	39099811901	247	0
1478	0	-1.46665	0.142472	0	39099811001	163	0
1479	9.7263	2.54825	0.010826	2	39099804300	95	1
1480	0	2.02461	0.042908	2	39099804200	124	0
1481	0	-0.549197	0.58287	0	39099812800	199	0
1482	0	-1.0672	0.28588	0	39099811100	51	0
1483	0	-0.023414	0.98132	0	39099804100	62	0
1484	2.679	2.46218	0.013809	2	39099804000	102	1
1485	0.8333	0.836287	0.402993	0	39099803000	141	0
1486	3.1169	1.95863	0.050156	1	39099802900	231	1
1487	0	-0.695903	0.48649	0	39099812700	107	0
1488	0	0.337856	0.735472	0	39099813400	210	0
1489	0	-0.154354	0.877331	0	39099813300	206	0
1490	0	-1.17602	0.239587	0	39099810900	102	0
1491	0	-0.833181	0.404742	0	39099810600	256	0
1492	4.3011	1.69359	0.090344	1	39099802800	186	1
1493	0	1.3424	0.179467	0	39099802702	171	0
1494	0	-0.108477	0.913617	0	39099802701	135	0
1495	2.0747	0.121597	0.903218	0	39099812200	369	1
1496	0	-0.564543	0.572385	0	39099812100	583	0
1497	2.1387	-0.621984	0.533953	0	39099810300	192	1
1498	2.7778	1.8421	0.06546	1	39099802600	159	1
1499	2.4691	1.13878	0.254794	0	39099802500	107	1
1500	2.7891	3.93064	8.5e-05	3	39099802400	258	1
1501	0	-0.046132	0.963205	0	39099810200	131	0
1502	0	-0.621984	0.533953	0	39099810100	262	0
1503	0	-0.726338	0.467632	0	39099812002	215	0
1504	1.5152	2.66111	0.007788	3	39099802300	58	1
1505	6.25	4.23068	2.3e-05	3	39099802100	67	1
1506	5.6439	5.56238	0	3	39099801700	125	1
1507	5.1017	5.26538	0	3	39099801600	330	1
1508	0	-0.209604	0.833977	0	39099811800	124	0
1509	2.8297	0.047677	0.961973	0	39099811700	211	1
1510	0	-0.174388	0.861561	0	39099811600	179	0
1511	0	-0.814871	0.415146	0	39099811500	324	0
1512	1.1619	1.59201	0.111382	0	39099811400	285	0
1513	1.4721	0.808668	0.418706	0	39099812301	339	0
1514	0.9993	1.48764	0.136845	0	39035196400	224	0
1515	0	0.582145	0.560469	0	39035107701	54	0
1516	2.8711	2.37229	0.017678	2	39035107802	114	1
1517	0	-0.342604	0.731896	0	39035192300	96	0
1518	0.6944	0.144634	0.885	0	39035137103	199	0
1519	0.4695	-0.395095	0.692772	0	39035177103	251	0
1520	0.9594	-0.235076	0.81415	0	39035177101	331	0
1521	1.2727	-1.34859	0.177467	0	39035190504	983	0
1522	0	-1.30751	0.191039	0	39035153105	244	0
1523	0	-0.92329	0.355856	0	39035153104	244	0
1524	0	-0.524287	0.600079	0	39035180103	196	0
1525	1.3333	0.062985	0.949779	0	39035152703	103	0
1526	1.9161	0.623167	0.533175	0	39035152702	152	1
1527	0.9196	-0.061061	0.951311	0	39035152604	249	0
1528	0	-1.60836	0.107755	0	39035184104	100	0
1529	0	-1.30751	0.191039	0	39035184103	246	0
1530	7.5935	3.92443	8.7e-05	3	39035183606	142	1
1531	4.4964	2.27717	0.022776	2	39035183605	209	1
1532	6.0906	3.52813	0.000419	3	39035183604	174	1
1533	2.7419	2.87238	0.004074	3	39035183603	118	1
1534	5.0239	4.32535	1.5e-05	3	39035108201	82	1
1535	4.6612	9.79109	0	3	39035111202	115	1
1536	0	-0.669513	0.503168	0	39035138106	241	0
1537	0	0.936587	0.348971	0	39035137102	279	0
1538	1.9048	2.75833	0.00581	3	39035137101	122	1
1539	2.7973	2.29919	0.021494	2	39035106100	258	1
1540	4.1361	5.44847	0	3	39035105100	392	1
1541	0	-1.34859	0.177467	0	39035176200	385	0
1542	0	-0.687109	0.492014	0	39035176100	126	0
1543	1.4493	1.195	0.232086	0	39035152603	89	0
1544	1.4197	1.19344	0.232697	0	39035152502	181	0
1545	0.4695	1.35296	0.176068	0	39035152501	234	0
1546	4.5721	0.973661	0.330225	0	39035152400	135	1
1547	3.1629	0.45098	0.652004	0	39035152303	250	1
1548	0.4831	-0.318138	0.75038	0	39035152302	336	0
1549	0	2.39049	0.016826	2	39035183502	386	0
1550	0	1.63206	0.102668	0	39035183501	138	0
1551	0	3.67729	0.000236	3	39035183402	75	0
1552	0.6536	0.636359	0.524543	0	39035183401	186	0
1553	1.3889	-1.02031	0.307581	0	39035183300	298	0
1554	0	-0.799331	0.424099	0	39035183200	185	0
1555	5.6993	6.76118	0	3	39035101501	227	1
1556	8.645	11.6166	0	3	39035116400	215	1
1557	6.3575	8.82367	0	3	39035116300	133	1
1558	7.4558	10.1415	0	3	39035116200	121	1
1559	0	-1.05398	0.29189	0	39035136103	324	0
1560	0	-0.269188	0.787785	0	39035136102	719	0
1561	0	-1.30751	0.191039	0	39035136101	315	0
1562	0	-0.76244	0.445797	0	39035175202	164	0
1563	0	-0.782031	0.434197	0	39035175201	356	0
1564	1.2821	-0.919429	0.357871	0	39035175104	282	0
1565	0.9009	-0.841802	0.399899	0	39035175103	381	0
1566	1.199	0.893069	0.37182	0	39035152202	323	0
1567	1.4493	0.114116	0.909146	0	39035152201	246	0
1568	1.3072	0.940415	0.347005	0	39035152102	362	0
1569	0	1.23543	0.216669	0	39035152101	157	0
1570	10.8325	11.0711	0	3	39035151800	135	1
1571	4.5337	6.31111	0	3	39035151700	118	1
1572	0	2.05835	0.039557	2	39035183100	223	0
1573	0	-1.41252	0.157796	0	39035182106	151	0
1574	0	-1.19338	0.232721	0	39035182105	149	0
1575	1.2069	-0.238616	0.811404	0	39035123800	433	0
1576	1.4493	-0.659573	0.509528	0	39035123700	145	0
1577	6.5202	9.47968	0	3	39035116100	104	1
1578	3.7443	2.84712	0.004412	3	39035115900	331	1
1579	7.5083	3.55133	0.000383	3	39035115800	321	1
1580	0	3.14642	0.001653	3	39035115700	142	0
1581	4.442	4.15447	3.3e-05	3	39035115400	228	1
1582	1.7094	3.67771	0.000235	3	39035115300	125	1
1583	1.5873	0.121256	0.903488	0	39035135105	353	1
1584	0	-0.769301	0.441715	0	39035135104	201	0
1585	0	-0.994764	0.319851	0	39035175105	236	0
1586	0	-1.13956	0.254469	0	39035174207	224	0
1587	0	-0.724657	0.468662	0	39035174206	189	0
1588	0	-1.30751	0.191039	0	39035174205	264	0
1589	0	-0.997057	0.318737	0	39035174204	229	0
1590	2.6854	3.33749	0.000845	3	39035151600	132	1
1591	4.9858	11.6264	0	3	39035151500	109	1
1592	11.5882	9.04075	0	3	39035151400	104	1
1593	5.0926	6.00836	0	3	39035151300	60	1
1594	6.6569	5.42375	0	3	39035151200	98	1
1595	0.7246	8.29214	0	3	39035151100	78	0
1596	8.2381	11.6336	0	3	39035150400	162	1
1597	1.6902	-0.212111	0.832021	0	39035123603	237	1
1598	0	-0.247275	0.804695	0	39035123602	147	0
1599	0	-0.121977	0.902917	0	39035123601	200	0
1600	3.1267	1.47848	0.139279	0	39035123502	212	1
1601	3.022	3.6677	0.000245	3	39035123501	289	1
1602	1.1905	4.4791	7e-06	3	39035115200	84	0
1603	6.9519	3.54085	0.000399	3	39035115100	120	1
1604	2.3569	3.43249	0.000598	3	39035114900	206	1
1605	2.3428	2.36134	0.018209	2	39035114600	140	1
1606	1.3427	2.05276	0.040096	2	39035114300	498	0
1607	3.8464	5.20311	0	3	39035114100	194	1
1608	0	-0.829205	0.406988	0	39035134300	130	0
1609	0	-1.30751	0.191039	0	39035134206	168	0
1610	0	-1.30751	0.191039	0	39035134205	178	0
1611	0	-1.41252	0.157796	0	39035134204	252	0
1612	0	-0.853353	0.393464	0	39035174203	123	0
1613	0	-0.388793	0.697429	0	39035174107	276	0
1614	1.7544	-0.879553	0.379101	0	39035174106	218	1
1615	0	-1.2526	0.21035	0	39035174105	179	0
1616	0	-1.19338	0.232721	0	39035174104	134	0
1617	0	-1.60221	0.109108	0	39035174103	182	0
1618	14.2066	11.5725	0	3	39035150300	113	1
1619	8.992	11.3197	0	3	39035150100	214	1
1620	0	0.350144	0.72623	0	39035141700	116	0
1621	1.6179	1.08837	0.276434	0	39035141602	112	1
1622	2.9726	-0.187731	0.851088	0	39035141601	160	1
1623	0	0.609361	0.542285	0	39035141500	104	0
1624	0	-0.415755	0.677589	0	39035141400	239	0
1625	0	0.480073	0.631175	0	39035123400	241	0
1626	0.7576	3.05949	0.002217	3	39035123200	205	0
1627	1.8519	0.814329	0.415457	0	39035123100	159	1
1628	0.7246	-0.410907	0.681141	0	39035122300	115	0
1629	1.8883	3.1162	0.001832	3	39035122200	127	1
1630	8.1554	6.56117	0	3	39035113600	70	1
1631	10.2646	5.96687	0	3	39035113500	97	1
1632	3.3179	4.3081	1.6e-05	3	39035112800	65	1
1633	2.7443	4.7074	3e-06	3	39035112301	94	1
1634	1.5873	4.42317	1e-05	3	39035112600	145	1
1635	5.593	5.61245	0	3	39035112500	63	1
1636	6.957	5.43238	0	3	39035112400	84	1
1637	5.4783	9.15294	0	3	39035112200	101	1
1638	0	-1.19338	0.232721	0	39035134203	300	0
1639	0	-0.829205	0.406988	0	39035134100	79	0
1640	0	-1.31598	0.18818	0	39035133104	186	0
1641	0	-0.196097	0.844534	0	39035133103	179	0
1642	0	-1.51704	0.129256	0	39035194900	168	0
1643	0	-0.19068	0.848776	0	39035173107	124	0
1644	3.3033	-0.002021	0.998388	0	39035173106	279	1
1645	0	-0.24143	0.809222	0	39035173105	91	0
1646	1.9608	-0.378677	0.704928	0	39035173104	221	1
1647	1.0753	0.839099	0.401414	0	39035141300	138	0
1648	1.8353	-0.12081	0.903841	0	39035141200	167	1
1649	1.7663	0.743586	0.457127	0	39035141100	161	1
1650	2.6898	1.45996	0.144301	0	39035141000	132	1
1651	1.5793	1.54342	0.122728	0	39035140900	134	1
1652	0.3268	0.573729	0.566151	0	39035140800	327	0
1653	0.6061	0.427792	0.668803	0	39035122100	153	0
1654	0	0.908608	0.363557	0	39035121900	80	0
1655	3.7398	4.17543	3e-05	3	39035121800	86	1
1656	1.7072	4.06193	4.9e-05	3	39035121700	208	1
1657	4.1587	3.00267	0.002676	3	39035121500	180	1
1658	5.5718	5.08843	0	3	39035121401	118	1
1659	5.2825	3.6961	0.000219	3	39035121300	169	1
1660	1.4112	4.76689	2e-06	3	39035121200	141	0
1661	6.1876	9.1353	0	3	39035112100	124	1
1662	6.1142	9.67691	0	3	39035111902	69	1
1663	8.236	9.50396	0	3	39035111800	61	1
1664	9.3333	9.28566	0	3	39035111700	116	1
1665	10.8777	10.2427	0	3	39035111600	118	1
1666	6.8254	7.45989	0	3	39035111500	103	1
1667	1.1111	0.391498	0.695429	0	39035132302	130	0
1668	1.2956	0.106869	0.914893	0	39035132301	216	0
1669	1.5328	-0.072585	0.942136	0	39035132200	224	1
1670	1.9926	0.316017	0.75199	0	39035132100	280	1
1671	0	-0.758781	0.447983	0	39035172201	233	0
1672	0.5747	-0.758781	0.447983	0	39035172103	269	0
1673	0	-0.758781	0.447983	0	39035172102	236	0
1674	0	-1.30647	0.191392	0	39035172101	171	0
1675	0	-0.847235	0.396864	0	39035171206	164	0
1676	0	-0.99147	0.321456	0	39035171205	152	0
1677	0	-0.178048	0.858685	0	39035171204	158	0
1678	4.6551	1.51903	0.128756	0	39035140702	120	1
1679	3.2999	1.09178	0.274932	0	39035140701	254	1
1680	0	1.3105	0.190026	0	39035140600	125	0
1681	2.6452	1.11524	0.264746	0	39035140500	268	1
1682	2.4634	0.90782	0.363973	0	39035140400	260	1
1683	1.2258	1.46698	0.14238	0	39035140302	161	0
1684	3.8448	3.18269	0.001459	3	39035140301	181	1
1685	1.5873	2.81353	0.0049	3	39035140100	102	1
1686	4.2654	5.14131	0	3	39035121100	156	1
1687	4.8325	5.57559	0	3	39035120802	187	1
1688	1.7857	4.02745	5.6e-05	3	39035120801	182	1
1689	4.6622	5.42166	0	3	39035120702	139	1
1690	4.3018	7.05644	0	3	39035120701	125	1
1691	8.1129	7.55277	0	3	39035120600	250	1
1692	9.1445	7.48684	0	3	39035120500	199	1
1693	4.1054	5.91374	0	3	39035120400	174	1
1694	5.2514	8.06123	0	3	39035111401	167	1
1695	1.4493	2.30727	0.02104	2	39035108400	95	0
1696	0	0.918621	0.358294	0	39035107000	74	0
1697	1.8693	0.888728	0.374149	0	39035106900	249	1
1698	2.1728	1.61831	0.105596	0	39035106800	268	1
1699	0	-1.30751	0.191039	0	39035131104	129	0
1700	0	-0.97434	0.329888	0	39035131103	286	0
1701	0	-0.266589	0.789786	0	39035131102	117	0
1702	0	-0.403538	0.686552	0	39035130106	248	0
1703	1.3829	-0.242282	0.808562	0	39035171104	370	0
1704	0.4566	-0.093179	0.925761	0	39035171103	247	0
1705	1.7204	0.13432	0.89315	0	39035171102	366	1
1706	1.6748	-1.15394	0.248525	0	39035172202	186	1
1707	0	-1.05717	0.290436	0	39035170202	216	0
1708	0	-0.806171	0.420145	0	39035153103	162	0
1709	2.037	2.5767	0.009975	3	39035126100	211	1
1710	1.1657	0.340241	0.733675	0	39035124600	328	0
1711	1.7257	-0.342825	0.73173	0	39035124500	246	1
1712	1.2222	0.680456	0.496216	0	39035124300	326	0
1713	8.0235	6.56776	0	3	39035120200	204	1
1714	6.6445	4.36345	1.3e-05	3	39035119900	202	1
1715	5.7338	7.05439	0	3	39035119800	296	1
1716	4.8956	4.80493	2e-06	3	39035119702	184	1
1717	1.7544	4.70293	3e-06	3	39035119701	122	1
1718	4.2526	8.03673	0	3	39035119600	214	1
1719	3.0564	3.76869	0.000164	3	39035119502	92	1
1720	2.1234	1.85607	0.063443	1	39035106600	264	1
1721	2.381	1.57921	0.114288	0	39035106500	179	1
1722	7.5292	2.95668	0.00311	3	39035106400	111	1
1723	2.0777	4.09961	4.1e-05	3	39035106300	270	1
1724	1.4221	2.40522	0.016163	2	39035106200	266	0
1725	0.565	0.221848	0.824432	0	39035105900	211	0
1726	0	-0.599675	0.548723	0	39035130105	302	0
1727	0	-0.599675	0.548723	0	39035130104	292	0
1728	0	-1.19338	0.232721	0	39035130103	290	0
1729	0	-1.19338	0.232721	0	39035182104	123	0
1730	0	-1.4111	0.158216	0	39035170201	97	0
1731	0.4695	-1.30647	0.191392	0	39035170102	385	0
1732	0	-1.06794	0.285546	0	39035170101	212	0
1733	4.5139	4.464	8e-06	3	39035161800	96	1
1734	0	4.35523	1.3e-05	3	39035161700	207	0
1735	5.8955	2.60198	0.009269	3	39035161600	142	1
1736	2.4359	3.1812	0.001467	3	39035161500	290	1
1737	4.5404	1.93569	0.052906	1	39035161400	262	1
1738	0	-0.172656	0.862922	0	39035124202	90	0
1739	0.4975	1.29263	0.196139	0	39035124201	177	0
1740	2.7412	2.94046	0.003277	3	39035124100	366	1
1741	3.7049	2.04654	0.040703	2	39035123900	262	1
1742	0	-1.21117	0.225829	0	39035155102	157	0
1743	6.6627	2.43255	0.014993	2	39035119501	147	1
1744	1.1701	4.20955	2.6e-05	3	39035119402	158	0
1745	5.3988	2.24029	0.025072	2	39035119401	138	1
1746	3.8435	6.21288	0	3	39035119300	497	1
1747	1.9795	4.32383	1.5e-05	3	39035118900	124	1
1748	0	-1.3725	0.169907	0	39035196300	165	0
1749	9.0721	4.33099	1.5e-05	3	39035121403	192	1
1750	2.4132	9.173	0	3	39035127501	238	1
1751	3.1861	2.33931	0.01932	2	39035105700	267	1
1752	3.2097	4.43852	9e-06	3	39035105602	197	1
1753	6.023	4.9224	1e-06	3	39035105500	169	1
1754	4.0943	6.5778	0	3	39035105400	369	1
1755	0	-1.07519	0.28229	0	39035181204	312	0
1756	0	-1.07519	0.28229	0	39035181203	200	0
1757	0	-0.453677	0.650061	0	39035181201	244	0
1758	0	-0.910574	0.36252	0	39035181100	513	0
1759	3.1447	1.69158	0.090727	1	39035161300	231	1
1760	2.6144	0.98368	0.325273	0	39035161200	247	1
1761	0.5376	0.20179	0.840081	0	39035161100	290	0
1762	1.1905	-0.477231	0.633198	0	39035161000	142	0
1763	0.9524	-0.699012	0.484545	0	39035160900	265	0
1764	0	-1.19338	0.232721	0	39035160700	87	0
1765	1.3605	3.30736	0.000942	3	39035160602	201	0
1766	0	-0.74376	0.457022	0	39035189108	288	0
1767	2.7778	-0.60583	0.544628	0	39035189107	261	1
1768	2.2222	-0.74376	0.457022	0	39035189105	234	1
1769	0	-0.552536	0.580581	0	39035189112	219	0
1770	0	-0.785076	0.432409	0	39035189109	164	0
1771	1.0417	2.68475	0.007258	3	39035118800	74	0
1772	4.2235	6.71889	0	3	39035118700	54	1
1773	6.3843	6.28951	0	3	39035118602	185	1
1774	6.0185	7.70723	0	3	39035118500	92	1
1775	7.4206	11.3773	0	3	39035118400	118	1
1776	10.5186	10.8409	0	3	39035118200	168	1
1777	4.3478	2.90534	0.003669	3	39035110501	52	1
1778	4.2022	7.52103	0	3	39035101603	252	1
1779	6.5137	6.36301	0	3	39035101901	193	1
1780	9.1907	8.35099	0	3	39035105300	395	1
1781	6.3336	7.89093	0	3	39035104900	243	1
1782	3.2304	5.63504	0	3	39035104800	191	1
1783	5.5343	6.46122	0	3	39035104600	131	1
1784	5.697	3.97957	6.9e-05	3	39035104400	129	1
1785	0	-0.5755	0.564953	0	39035185104	270	0
1786	0.4219	-1.19615	0.231637	0	39035180104	252	0
1787	0	-0.906221	0.364819	0	39035180102	169	0
1788	0	-0.89897	0.368668	0	39035179102	158	0
1789	0	0.565708	0.571592	0	39035160601	136	0
1790	0.8333	1.36913	0.170958	0	39035160500	215	0
1791	0	0.43174	0.66593	0	39035160400	236	0
1792	0	-0.885969	0.375634	0	39035160300	141	0
1793	0	-0.784785	0.43258	0	39035160200	175	0
1794	0	-1.19338	0.232721	0	39035160100	144	0
1795	0	-1.0407	0.298013	0	39035189110	273	0
1796	0.4274	-0.822346	0.41088	0	39035188107	287	0
1797	1.5253	-0.023187	0.981501	0	39035188106	237	1
1798	0	-0.594126	0.552428	0	39035188104	119	0
1799	0.5051	1.30396	0.192246	0	39035188103	209	0
1800	3.7259	3.29828	0.000973	3	39035117900	238	1
1801	2.7231	5.53691	0	3	39035117800	185	1
1802	1.7623	1.89512	0.058077	1	39035117700	315	1
1803	3.6967	3.03677	0.002391	3	39035117600	200	1
1804	3.0718	6.08384	0	3	39035117500	241	1
1805	11.6611	7.24295	0	3	39035117400	151	1
1806	0	-1.51032	0.130963	0	39035195800	208	0
1807	0	-1.30751	0.191039	0	39035195900	246	0
1808	0.536	-0.026054	0.979214	0	39035196200	422	0
1809	0	3.19334	0.001406	3	39035196000	71	0
1810	3.5088	2.56928	0.010191	2	39035104300	65	1
1811	0.9259	2.23314	0.02554	2	39035104200	118	0
1812	2.7778	3.6878	0.000226	3	39035104100	78	1
1813	4.4145	5.30667	0	3	39035103900	191	1
1814	0	-1.03422	0.301033	0	39035179101	154	0
1815	0	-1.18913	0.234389	0	39035178206	212	0
1816	0	-1.06626	0.286306	0	39035178205	152	0
1817	0.989	-1.06626	0.286306	0	39035178204	287	0
1818	0	-0.360735	0.718297	0	39035178201	230	0
1819	0	-1.08976	0.275817	0	39035178102	345	0
1820	0	-1.41252	0.157796	0	39035156102	302	0
1821	0.551	-0.675097	0.499614	0	39035187106	487	0
1822	0	-0.776232	0.437612	0	39035187105	176	0
1823	0.3788	-0.430836	0.666588	0	39035187104	349	0
1824	1.8262	0.61507	0.538508	0	39035187103	231	1
1825	4.7479	8.9577	0	3	39035117300	184	1
1826	6.3153	6.51198	0	3	39035117202	231	1
1827	1.3358	3.37779	0.000731	3	39035117201	186	0
1828	3.9458	4.90135	1e-06	3	39035117102	104	1
1829	3.5357	3.45218	0.000556	3	39035117101	216	1
1830	6.5331	7.40839	0	3	39035116900	113	1
1831	0	-1.07646	0.281722	0	39035195700	277	0
1832	0	-0.783862	0.433121	0	39035195600	299	0
1833	2.9149	5.63078	0	3	39035114501	116	1
1834	7.5174	6.95196	0	3	39035103800	192	1
1835	5.6291	5.44008	0	3	39035103500	180	1
1836	3.3502	3.99396	6.5e-05	3	39035103400	261	1
1837	0.6534	-0.698775	0.484693	0	39035103300	295	0
1838	1.7544	3.42869	0.000606	3	39035103100	90	1
1839	6.8706	9.1784	0	3	39035102900	175	1
1840	0	-0.955348	0.339402	0	39035178101	186	0
1841	0	-0.336475	0.736513	0	39035177608	293	0
1842	0	-0.775003	0.438338	0	39035177607	154	0
1843	0	-0.412751	0.679789	0	39035177606	181	0
1844	0.6601	-0.286885	0.774201	0	39035188105	249	0
1845	0	-1.37115	0.170327	0	39035194300	181	0
1846	0	-1.2046	0.228359	0	39035155101	224	0
1847	0	-0.08784	0.930004	0	39035189111	412	0
1848	0	-1.60221	0.109108	0	39035186206	298	0
1849	0	-1.03752	0.299492	0	39035186203	227	0
1850	0	-1.51032	0.130963	0	39035186202	284	0
1851	0	-1.30313	0.19253	0	39035186201	346	0
1852	5.5462	11.2438	0	3	39035116800	245	1
1853	4.2675	8.45207	0	3	39035116700	121	1
1854	5.8292	11.124	0	3	39035116600	234	1
1855	12.0762	12.1886	0	3	39035116500	180	1
1856	3.9268	9.44096	0	3	39035118301	227	1
1857	7.2148	9.44212	0	3	39035118101	160	1
1858	6.5873	3.43603	0.00059	3	39035110801	127	1
1859	1.2863	3.97268	7.1e-05	3	39035196500	136	0
1860	1.4781	2.11059	0.034807	2	39035113801	223	1
1861	0.5013	1.58019	0.114063	0	39035109801	409	0
1862	7.0265	8.47226	0	3	39035102800	204	1
1863	5.5727	9.61702	0	3	39035102700	566	1
1864	5.8526	7.60833	0	3	39035102402	350	1
1865	3.4022	5.00105	1e-06	3	39035102401	208	1
1866	4.789	4.84102	1e-06	3	39035102300	255	1
1867	4.3404	4.18819	2.8e-05	3	39035102200	218	1
1868	0.7225	2.63015	0.008535	3	39035102102	229	0
1869	0	-0.841802	0.399899	0	39035177605	129	0
1870	0	-1.30131	0.193151	0	39035177604	125	0
1871	0	-1.30751	0.191039	0	39035177505	220	0
1872	0	-1.0672	0.28588	0	39035177504	253	0
1873	0	-1.60221	0.109108	0	39035177503	209	0
1874	0	-1.15326	0.248804	0	39035194500	80	0
1875	0	-0.934553	0.350018	0	39035171203	201	0
1876	1.1995	1.67861	0.093228	1	39035154700	189	0
1877	0	-1.30751	0.191039	0	39035154604	289	0
1878	0.9804	-0.708855	0.478414	0	39035186107	292	0
1879	0	-0.605051	0.545145	0	39035186106	290	0
1880	0	-1.30751	0.191039	0	39035186105	176	0
1881	2.5525	1.29676	0.194712	0	39035108701	833	1
1882	2.8986	4.05495	5e-05	3	39035108301	86	1
1883	2.1585	3.20502	0.001351	3	39035196100	220	1
1884	5.4341	3.80748	0.00014	3	39035102101	283	1
1885	6.4153	7.4194	0	3	39035101800	256	1
1886	6.4016	6.913	0	3	39035101700	288	1
1887	2.6473	6.36337	0	3	39035101400	248	1
1888	8.9982	5.17223	0	3	39035101300	117	1
1889	2.1685	4.53463	6e-06	3	39035101200	207	1
1890	0	-1.30751	0.191039	0	39035186205	297	0
1891	0	-1.03526	0.300548	0	39035177501	330	0
1892	0.5747	-1.04554	0.295772	0	39035177406	333	0
1893	0.5291	0.047446	0.962158	0	39035177405	316	0
1894	4.4508	-0.092743	0.926108	0	39035177404	250	1
1895	0	-0.287226	0.773939	0	39035177403	249	0
1896	0.5208	-1.05062	0.293436	0	39035177304	249	0
1897	0	-0.923681	0.355652	0	39035154603	238	0
1898	1.0684	-0.827812	0.407777	0	39035154601	330	0
1899	0	-1.05843	0.289858	0	39035154502	240	0
1900	0.5051	-0.781394	0.434571	0	39035154501	239	0
1901	0.463	0.844725	0.398265	0	39035154400	201	0
1902	0	-1.41252	0.157796	0	39035186103	267	0
1903	0	-0.966147	0.333971	0	39035185203	182	0
1904	0	-0.325096	0.745109	0	39035185202	389	0
1905	0	-0.397076	0.691312	0	39035185201	84	0
1906	2.024	0.322212	0.747292	0	39035185103	170	1
1907	1.2121	0.377926	0.705486	0	39035185102	192	0
1908	2.8451	4.77785	2e-06	3	39035110901	300	1
1909	1.5016	1.18529	0.235904	0	39035109701	483	1
1910	0	0.143563	0.885846	0	39035109301	294	0
1911	0	3.19693	0.001389	3	39035103602	140	0
1912	3.2738	3.79796	0.000146	3	39035101102	206	1
1913	5.1287	7.19017	0	3	39035101101	122	1
1914	0	-0.378677	0.704928	0	39035173103	116	0
1915	1.6667	-0.188609	0.850399	0	39035138110	221	1
1916	0	0.070056	0.944149	0	39035138109	212	0
1917	0	-0.669513	0.503168	0	39035138108	169	0
1918	0	-0.732325	0.46397	0	39035138107	123	0
1919	0.5051	-0.57354	0.566279	0	39035177303	376	0
1920	0	-1.05424	0.291774	0	39035177302	162	0
1921	0	-0.443727	0.65724	0	39035177202	277	0
1922	0.5747	-1.03526	0.300548	0	39035177201	313	0
1923	0	-0.243605	0.807537	0	39035177104	273	0
1924	0	3.18791	0.001433	3	39035154300	89	0
1925	0	1.15299	0.248915	0	39035154200	107	0
1926	0.7576	0.268039	0.788669	0	39035154100	184	0
1927	0	-1.0341	0.301088	0	39035153107	269	0
1928	0	-1.41252	0.157796	0	39035153106	273	0
1929	0	0.710221	0.477567	0	39035185101	179	0
1930	0	-1.65172	0.098591	-1	39035184108	458	0
1931	0	-1.0672	0.28588	0	39035184106	143	0
1932	0	-1.26193	0.206974	0	39035184105	280	0
1933	0	-1.00135	0.316655	0	39079957800	439	0
1934	0	-1.19338	0.232721	0	39079957500	431	0
1935	0	-1.30751	0.191039	0	39079957600	238	0
1936	0	-1.34499	0.178629	0	39079957400	379	0
1937	0	-1.30751	0.191039	0	39079957300	310	0
1938	0	-1.30751	0.191039	0	39079957200	441	0
1939	0	-1.60221	0.109108	0	39079957700	407	0
1940	2.2222	0.27583	0.782679	0	39123051200	168	1
1941	0	1.98215	0.047463	2	39123050301	131	0
1942	3.8462	2.25826	0.023929	2	39123050302	95	1
1943	0	-0.754362	0.450632	0	39123050700	276	0
1944	0	1.0324	0.301885	0	39123050500	233	0
1945	0	-1.2237	0.221067	0	39123051000	337	0
1946	0	-0.941949	0.346219	0	39123050900	352	0
1947	3.4521	1.0324	0.301885	0	39123050600	282	1
1948	0	-0.492517	0.622354	0	39123051100	223	0
1949	0	-0.257252	0.796984	0	39123050800	247	0
1950	0	-1.41252	0.157796	0	39017010910	325	0
1951	0	-1.30751	0.191039	0	39017010911	321	0
1952	0	-1.44259	0.149137	0	39017011112	437	0
1953	1.4815	-0.354347	0.723079	0	39017014100	271	1
1954	0	-1.08291	0.27885	0	39017011111	486	0
1955	0	-1.19338	0.232721	0	39017011110	389	0
1956	0	-1.52992	0.126037	0	39017011109	319	0
1957	1.9189	-0.297447	0.766126	0	39017010202	225	1
1958	0	0.183224	0.854622	0	39017010103	242	0
1959	2.268	0.183224	0.854622	0	39017010102	252	1
1960	0	0.183224	0.854622	0	39017010101	93	0
1961	0.6667	-0.551706	0.58115	0	39017010203	355	0
1962	0.4444	-0.745056	0.456238	0	39017013600	534	0
1963	0.6536	0.209235	0.834265	0	39017013500	253	0
1964	0	-0.186577	0.851992	0	39017013400	203	0
1965	0	-0.473656	0.635745	0	39017013300	117	0
1966	2.6704	-0.27464	0.783592	0	39017013200	422	1
1967	0	0.560483	0.57515	0	39017013100	231	0
1968	0	-0.406728	0.684208	0	39017012700	257	0
1969	0	-0.915069	0.360155	0	39017012600	157	0
1970	1.0417	-0.945001	0.344658	0	39017012500	260	0
1971	0	-0.845992	0.397557	0	39017012300	149	0
1972	1.371	-0.297154	0.766349	0	39017013000	205	0
1973	0.7407	-0.65353	0.513415	0	39017012200	249	0
1974	0.9009	-0.754794	0.450373	0	39017012100	228	0
1975	0.6173	-0.254182	0.799355	0	39017013900	239	0
1976	0.303	-0.645288	0.518741	0	39017014000	411	0
1977	0	-1.06492	0.286911	0	39017015100	759	0
1978	0.3205	-0.866633	0.386143	0	39017011300	581	0
1979	0	-0.932394	0.351133	0	39017011200	616	0
1980	0.5128	-0.769092	0.441839	0	39017015000	476	0
1981	0	0.380063	0.703899	0	39017010500	207	0
1982	0.4329	-0.46928	0.638869	0	39017014900	463	0
1983	0	-0.086889	0.93076	0	39017001300	347	0
1984	0.7482	-0.466224	0.641055	0	39017014800	557	0
1985	0	-1.43361	0.151685	0	39017011117	1065	0
1986	1.4607	1.10422	0.269497	0	39017001100	415	0
1987	0	-0.187038	0.851631	0	39017001002	379	0
1988	0.6536	0.579906	0.561978	0	39017001001	424	0
1989	2.0501	1.26407	0.206203	0	39017014700	478	1
1990	1.0417	0.113113	0.909941	0	39017014400	150	0
1991	0	-0.685999	0.492714	0	39017014300	258	0
1992	5.0337	1.38642	0.165619	0	39017014600	57	1
1993	2.6542	0.941454	0.346472	0	39017000400	553	1
1994	1.8493	1.31431	0.188741	0	39017000300	471	1
1995	0.202	-0.43576	0.663011	0	39017011002	998	0
1996	0	-0.900208	0.36801	0	39017010800	398	0
1997	0	-1.07403	0.282809	0	39017010600	244	0
1998	0	-1.08965	0.275867	0	39017011130	383	0
1999	0	-1.46763	0.142205	0	39017011116	782	0
[truncated: 851 more rows]

## Sheet: EJSCREEN
OBJECTID	EJ_Index	GiZScore	GiPValue	Gi_Bin	GEOID		Key Field Descriptions
1	-151.036	-1.66234	0.096444	-1	39101010500		EJ_Index = EPA OEJ EJSCREEN 2017 Pb Paint EJ (environmental justice) Index values (data are available online at https://gaftp.epa.gov/EJScreen/; please note that the 2017 data need to be converted from census block group to tract level; additional information can be found at https://www.epa.gov/ejscreen/technical-information-about-ejscreen)
2	-38.9313	-0.392627	0.694595	0	39101000800		Gi_Bin = the confidence level bin of significant or insignificant hot and cold spots. Features in the +/-3 bins reflect statistical significance with a 99 percent confidence level; features in the +/-2 bins reflect a 95 percent confidence level; features in the +/-1 bins reflect a 90 percent confidence level; and the clustering for features in bin 0 is not statistically significant. For more info…
3	-158.32	-0.628559	0.529638	0	39101000700		GEOID = census tract identification number (based on Census 2010 boundaries and identification numbers)
4	-27.6686	-0.53141	0.595135	0	39101000502
5	-17.593	-0.044961	0.964139	0	39101000501
6	50.4659	-0.212443	0.831762	0	39101000100		Notes:
7	0	-0.019185	0.984693	0	39101010202		1. EJ_Index 80th percentile value for top 20 percentile calculation and mapping purposes = 67.6102 (i.e., query these data to ≥67.6102 to reproduce the 80th-100th percentile results)
8	-2.3133	-0.40766	0.683524	0	39101001100		2. Query Gi_Bin to >1 for Getis-Ord Gi* hotspot calculations and mapping purposes
9	-47.6788	-1.0255	0.305127	0	39101001000		2. An analytical subset of these data are shown in Figure 2 panel A
10	29.7171	0.088854	0.929198	0	39101000900
11	-43.3478	-0.905674	0.365108	0	39101000600
12	-33.5891	-0.335635	0.737146	0	39101000400
13	-21.1205	-0.377189	0.706033	0	39101000300
14	25.5439	0.136812	0.89118	0	39101000200
15	-57.3274	-1.21009	0.226243	0	39101010400
16	-97.3231	-1.88387	0.059582	-1	39101010100
17	-57.0327	-1.83822	0.066031	-1	39101010300
18	-79.4725	-1.36484	0.172302	0	39101010201
19	-73.0788	-1.18988	0.234093	0	39157022001
20	-41.6388	-1.10084	0.270966	0	39157022002
21	-52.8255	-1.46876	0.141899	0	39157020300
22	-63.8928	-1.22884	0.219133	0	39157021600
23	-61.1516	-1.2947	0.195425	0	39157021200
24	-69.5633	-1.02189	0.306834	0	39157021000
25	-129.164	-1.64356	0.100267	0	39157020100
26	-18.7766	-0.462312	0.643858	0	39157020800
27	-112.416	-1.68041	0.092877	-1	39157020400
28	23.9813	-0.536931	0.591315	0	39157021100
29	-33.7097	-0.593678	0.552727	0	39157020900
30	-44.1934	-1.31648	0.188012	0	39157020700
31	-161.26	-1.39776	0.162184	0	39157020600
32	-72.7347	-1.98747	0.04687	-2	39157020500
33	-122.583	-1.89555	0.05802	-1	39157020200
34	-107.881	-1.35592	0.175123	0	39157021900
35	-86.9745	-1.35182	0.176434	0	39157021800
36	-91.6712	-1.38698	0.165449	0	39157021500
37	-51.3947	-1.43276	0.151926	0	39157021700
38	-101.688	-1.62945	0.103219	0	39157021400
39	-135.131	-1.59291	0.111181	0	39157021300
40	-12.7835	-0.802673	0.422164	0	39063000900
41	-43.3214	-0.648346	0.516761	0	39063000800
42	-31.5589	-0.826196	0.408693	0	39063000700
43	-84.9832	-0.574779	0.565441	0	39025041101
44	-69.1684	-1.12992	0.258509	0	39025040203
45	-29.1514	-0.999482	0.317561	0	39025041404
46	-17.2456	-0.511243	0.609181	0	39063000600
47	-96.8093	-2.62213	0.008738	-3	39063001300
48	-91.0022	-1.57599	0.115029	0	39063001100
49	-77.4346	-0.962249	0.335924	0	39025041403
50	-73.3748	-0.66562	0.505654	0	39025041303
51	-79.2669	-1.31392	0.188873	0	39025041200
52	-83.2766	-1.45796	0.144853	0	39025041900
53	-125.874	-1.03702	0.299726	0	39025041800
54	-101.602	-1.32895	0.183863	0	39063001000
55	-95.4104	-1.14859	0.250726	0	39063000100
56	-135.911	-2.21162	0.026993	-2	39063001200
57	-1.9486	-0.783142	0.433543	0	39063000500
58	-68.9498	-0.841635	0.399993	0	39025041600
59	-31.6331	-0.986189	0.324041	0	39025041701
60	-75.3681	-0.944323	0.345005	0	39025041501
61	-53.9132	-1.01518	0.310019	0	39025040702
62	-62.3087	-0.909513	0.363079	0	39025040701
63	-71.8141	-1.07969	0.280279	0	39025040600
64	-50.8207	-1.23316	0.217517	0	39025040500
65	-32.7228	-1.29635	0.194853	0	39025040401
66	-79.7818	-1.46347	0.143339	0	39025040202
67	-36.4082	-1.25731	0.208641	0	39025040204
68	-135.738	-1.28389	0.199181	0	39025040102
69	-84.9268	-1.82063	0.068663	-1	39025040101
70	-22.8807	-0.50312	0.61488	0	39063000400
71	-136.864	-1.80442	0.071166	-1	39063000300
72	-109.5	-1.94723	0.051507	-1	39063000200
73	-64.1007	-0.660874	0.508693	0	39025040403
74	-57.9151	-0.82095	0.411675	0	39025040301
75	-81.5472	-1.06232	0.288092	0	39025042000
76	-58.1877	-0.935713	0.349421	0	39025041702
77	-5.0276	-0.931218	0.351741	0	39025041102
78	-68.5965	-0.806563	0.419918	0	39025041103
79	-71.3311	-1.46278	0.143527	0	39025041000
80	-74.5515	-1.01141	0.311823	0	39025040900
81	-85.1867	-1.38441	0.166233	0	39025040800
82	-100.304	-0.910088	0.362776	0	39025041305
83	-30.1918	-1.05094	0.293285	0	39025041306
84	-30.3882	-0.702648	0.482275	0	39025041405
85	-69.6758	-0.956396	0.338872	0	39025041406
86	-20.3025	-0.284457	0.77606	0	39071954500
87	-15.1688	-0.484372	0.628122	0	39071954900
88	-31.342	-0.611899	0.540605	0	39071954800
89	-48.7937	-0.716556	0.473648	0	39071954600
90	-22.8954	-0.447462	0.654542	0	39071954400
91	-55.8918	-1.06188	0.288289	0	39071954700
92	-72.0887	-0.85263	0.393864	0	39071955200
93	-37.0358	-0.613271	0.539697	0	39071955100
94	-16.3985	-0.353301	0.723863	0	39071955000
95	-54.8604	-0.750812	0.452766	0	39025040405
96	-51.1279	-0.824263	0.40979	0	39025040404
97	-58.7105	-1.0157	0.309774	0	39025040302
98	-14.4327	-0.848234	0.396308	0	39025040303
99	-50.0044	-1.21996	0.222481	0	39025041307
100	-62.8549	-1.12238	0.2617	0	39025041502
101	-14.3872	-0.467174	0.640376	0	39025041304
102	-56.4828	-0.719191	0.472023	0	39007000801
103	-47.7555	-0.988994	0.322666	0	39007000802
104	-106.353	-0.984344	0.324946	0	39007001102
105	-40.4083	-1.02765	0.304114	0	39007001302
106	-23.4755	-0.146123	0.883824	0	39007000400
107	24.7074	-0.41617	0.677286	0	39007000101
108	-53.1015	-1.61234	0.106888	0	39007001400
109	-39.1511	-0.146423	0.883588	0	39007000702
110	-55.4	0.347737	0.728038	0	39007000500
111	-116.084	-0.312952	0.754317	0	39007000602
112	64.6554	0.432254	0.665557	0	39007000701
113	56.0501	-0.217731	0.827639	0	39007000601
114	-4.3625	-0.795775	0.426163	0	39029951800
115	-95.724	-1.30214	0.192867	0	39029950700
116	-77.5325	-1.12833	0.259181	0	39029950600
117	-46.3761	-1.25534	0.209356	0	39029950500
118	-72.805	-0.83294	0.404879	0	39029951500
119	-72.7784	-1.08718	0.276959	0	39029951700
120	-91.9516	-1.38632	0.165649	0	39029950300
121	-52.5832	-1.22163	0.221848	0	39029950200
122	-106.463	-1.40472	0.160105	0	39029950100
123	-73.4991	-1.2393	0.215233	0	39029951600
124	-58.7409	-1.47561	0.140048	0	39029950400
125	-98.3474	-0.728486	0.466316	0	39029952400
126	9.0836	-0.524882	0.599665	0	39029952300
127	23.9369	-0.134578	0.892945	0	39029952200
128	-63.9988	-0.303055	0.761848	0	39007000603
129	69.1276	0.767474	0.4428	0	39007000703
130	-57.2443	-0.468889	0.639149	0	39007000300
131	52.2799	-0.134712	0.892839	0	39007000704
132	-15.9298	-0.449748	0.652892	0	39029952100
133	-126.174	-1.11266	0.265855	0	39029952000
134	-77.1033	-0.839353	0.401271	0	39029951900
135	-38.6357	-1.20975	0.226374	0	39029951400
136	-53.6728	-0.816252	0.414356	0	39029951300
137	-59.7662	-1.21026	0.226179	0	39029951200
138	-50.2922	-0.911386	0.362092	0	39029951100
139	-91.9602	-1.83546	0.066437	-1	39029951000
140	-83.1999	-1.57678	0.114847	0	39029950900
141	-96.0232	-1.49613	0.13462	0	39029950800
142	-17.837	-0.039661	0.968363	0	39007000103
143	-85.1023	-0.456661	0.647915	0	39007000200
144	-70.5023	-0.597995	0.549843	0	39007001200
145	-94.1354	-0.988132	0.323088	0	39007000900
146	-50.9719	0.012313	0.990176	0	39007000102
147	-16.5504	-0.73521	0.462211	0	39115969100
148	-30.1428	-0.883289	0.37708	0	39115969000
149	-26.4741	-0.349095	0.727018	0	39115968900
150	-62.35	-1.04422	0.296384	0	39115968800
151	0	-0.937898	0.348297	0	39007990000
152	-32.256	-0.886665	0.375259	0	39007001301
153	-86.4522	-1.05878	0.289699	0	39007001101
154	-80.1436	-1.58621	0.112692	0	39007001001
155	-75.5784	-1.48876	0.136551	0	39007001002
156	-57.2497	-1.40109	0.161188	0	39135400100
157	-137.232	-2.53431	0.011267	-2	39135420100
158	-92.429	-2.12214	0.033826	-2	39135480100
159	-65.201	-2.02997	0.04236	-2	39135450100
160	-95.2682	-1.73977	0.081899	-1	39135460100
161	22.0207	1.36705	0.171611	0	39023003400
162	-132.551	-0.579476	0.562268	0	39023003700
163	-54.8643	-1.02558	0.305091	0	39023002606
164	-143.777	-1.45958	0.144407	0	39023002605
165	-19.7376	-0.854025	0.393091	0	39023002403
166	-61.4673	-1.40266	0.160719	0	39023002501
167	-62.2333	-0.814324	0.41546	0	39023002404
168	-17.0817	0.225649	0.821474	0	39023002100
169	201.322	2.95415	0.003135	3	39023000200
170	51.2967	0.572987	0.566654	0	39023000600
171	145.31	2.19047	0.02849	2	39023001102
172	162.81	3.18116	0.001467	3	39023001101
173	114.316	2.02682	0.042681	2	39023000901
174	71.3942	2.33836	0.019369	2	39023000300
175	41.4139	1.22598	0.220205	0	39023001000
176	-8.3299	-0.874335	0.381936	0	39023002901
177	-165.394	-1.49982	0.133661	0	39023002000
178	-41.7284	-1.72201	0.085069	-1	39023002502
179	-30.5687	-1.91658	0.055291	-1	39023003001
180	-13.2819	-0.712734	0.47601	0	39023001700
181	140.3	0.038712	0.96912	0	39023000700
182	193.489	2.76342	0.00572	3	39023000902
183	-49.7378	-1.47245	0.140901	0	39023003302
184	-67.7691	-0.601577	0.547456	0	39023001600
185	38.8378	0.628703	0.529543	0	39023000500
186	-16.33	0.206141	0.836681	0	39023001400
187	-75.4332	-1.48669	0.137096	0	39023002301
188	42.1697	-1.32865	0.183963	0	39023002701
189	-162.707	-1.45595	0.145408	0	39023002800
190	140.015	2.13732	0.032572	2	39023001200
191	-25.6982	-0.206377	0.836496	0	39105964600
192	-15.6711	-0.260533	0.794453	0	39105964400
193	-30.5581	-0.375184	0.707524	0	39105964300
194	-23.1451	-0.270967	0.786416	0	39105964500
195	-31.7845	-0.451313	0.651764	0	39105964100
196	-39.3375	-0.467143	0.640397	0	39105964200
197	-79.817	-1.16731	0.243085	0	39023003102
198	-59.4409	-1.97833	0.047892	-2	39023003002
199	-18.4908	0.390066	0.696488	0	39023001500
200	-30.0625	-0.666028	0.505393	0	39023002702
201	-13.1673	0.706527	0.47986	0	39023001300
202	-75.5017	-0.193979	0.846192	0	39023002200
203	-56.5449	-1.11654	0.264191	0	39023003101
204	-77.1059	-2.27319	0.023015	-2	39023002602
205	-118.62	-1.54478	0.1224	0	39023002601
206	-41.6075	-0.449337	0.653189	0	39135455002
207	-27.0499	-0.652864	0.513844	0	39135455001
208	115.024	0.842944	0.39926	0	39023000400
209	-32.2268	-1.2018	0.22944	0	39023002902
210	-129.141	-0.760992	0.446662	0	39023001900
211	-90.2866	-1.93795	0.052629	-1	39135470102
212	-19.4734	-0.842644	0.399427	0	39135470101
213	-74.5151	-1.57681	0.11484	0	39023003200
214	-96.3027	-1.88515	0.059409	-1	39023003301
215	-171.933	-2.42372	0.015363	-2	39135430100
216	-133.213	-2.24888	0.02452	-2	39135410100
217	-141.807	-2.13681	0.032614	-2	39135440100
218	-60.7083	-0.602181	0.547054	0	39103408002
219	-59.1523	-1.106	0.268728	0	39103408201
220	-54.1176	-1.3208	0.186567	0	39143961100
221	-78.4706	-1.77848	0.075325	-1	39143961000
222	-89.5243	-1.04415	0.296414	0	39143962000
223	-58.1146	-0.551278	0.581443	0	39103408001
224	-7.3869	-0.546842	0.584487	0	39103408003
225	-86.2789	-0.773012	0.439515	0	39103408202
226	5.2671	-0.320398	0.748667	0	39143961600
227	9.4752	0.226802	0.820578	0	39143961500
228	47.0919	0.305451	0.760023	0	39143961400
229	-68.3581	-1.20333	0.22885	0	39143960900
230	-82.2667	-0.923581	0.355705	0	39143960800
231	-113.568	-1.64857	0.099236	-1	39103403002
232	-77.4468	-1.79411	0.072796	-1	39103412000
233	-87.158	-1.9119	0.055889	-1	39103417300
234	-66.4683	-2.10656	0.035155	-2	39103417200
235	-119.033	-1.78137	0.074853	-1	39143962200
236	-73.8488	-2.00177	0.045309	-2	39143962100
237	-65.6884	-1.08413	0.278308	0	39143961900
238	18.6615	-0.219911	0.825941	0	39143961800
239	-143.425	-2.16228	0.030597	-2	39103417100
240	-107.385	-1.76694	0.077238	-1	39103417000
241	-126.359	-2.30301	0.021278	-2	39103406000
242	-15.6618	-1.67807	0.093334	-1	39103407000
243	-73.3426	-1.87748	0.060452	-1	39103404000
244	-14.0882	-0.82286	0.410588	0	39103408100
245	-25.487	-0.600021	0.548492	0	39103408302
246	-42.097	-0.7533	0.45127	0	39103408301
247	-105.818	-2.43343	0.014956	-2	39103402000
248	1.2745	-0.112207	0.910659	0	39143961700
249	-111.713	-1.9431	0.052004	-1	39103403001
250	-91.0104	-1.91188	0.055892	-1	39103409002
251	-100.312	-1.99104	0.046476	-2	39103410000
252	-58.0001	-0.225383	0.821682	0	39143961300
253	-63.4494	-1.25911	0.207989	0	39143961200
254	-121.38	-2.55225	0.010703	-2	39103400100
255	-40.8917	-0.800371	0.423496	0	39103411002
256	-88.1218	-1.25417	0.209781	0	39125960300
257	-42.654	-1.17321	0.240712	0	39125960100
258	-125.918	-1.55453	0.120058	0	39103411001
259	-127.112	-2.1461	0.031865	-2	39103413000
260	-36.5102	-0.902704	0.366683	0	39125960400
261	-100.614	-1.02373	0.305961	0	39125960200
262	-46.3609	-1.53517	0.124743	0	39125960500
263	-115.713	-2.2997	0.021465	-2	39103405000
264	-74.0344	-1.93573	0.052901	-1	39103409001
265	-26.3501	-0.849192	0.395774	0	39103416400
266	-6.3743	-0.676971	0.498424	0	39103416300
267	-33.7891	-1.59968	0.10967	0	39103416200
268	-178.365	-1.63005	0.10309	0	39103416100
269	-53.04	-1.52449	0.127387	0	39103416000
270	-81.0875	-1.03629	0.300067	0	39103415800
271	-36.3655	-0.636441	0.524489	0	39103415400
272	-37.2889	-0.783706	0.433213	0	39103415300
273	-76.8116	-0.837579	0.402267	0	39103415200
274	-102.356	-0.955574	0.339287	0	39103415100
275	-39.6271	-0.515146	0.606451	0	39047926300
276	-12.4602	-0.626964	0.530683	0	39047926200
277	-20.6252	-0.405335	0.685231	0	39047926100
278	-49.8154	-0.722978	0.469693	0	39047926000
279	-66.8421	-1.54917	0.121342	0	39047925800
280	-59.4367	-1.5863	0.112671	0	39047925900
281	-75.6161	-1.10533	0.269019	0	39047926400
282	-64.5711	-1.25335	0.21008	0	39015951201
283	-30.3304	-0.95345	0.340362	0	39015951202
284	-34.0588	-0.834721	0.403875	0	39015951800
285	-55.4307	-0.647444	0.517345	0	39015951700
286	-48.4649	-0.96915	0.33247	0	39015951400
287	-92.9107	-0.997978	0.31829	0	39015951900
288	-39.6259	-1.07229	0.283588	0	39015951300
289	-39.9578	-0.569248	0.569188	0	39015951600
290	-64.1736	-0.826929	0.408277	0	39015951500
291	-117.334	-1.47146	0.141167	0	39051040400
292	-60.6018	-2.02393	0.042978	-2	39051040300
293	-117.566	-2.3452	0.019017	-2	39051040500
294	-59.7224	-1.34942	0.177201	0	39051040900
295	-74.0988	-1.71604	0.086155	-1	39117965100
296	-118.413	-1.57715	0.114761	0	39117965200
297	-92.0994	-1.50347	0.132718	0	39117965000
298	-73.3373	-1.9068	0.056546	-1	39117965300
299	-60.5513	-1.78886	0.073637	-1	39117965500
300	-127.361	-2.29758	0.021586	-2	39149971500
301	-101.408	-1.85468	0.063642	-1	39149971400
302	-145.518	-2.32321	0.020168	-2	39149971600
303	-143.85	-1.14771	0.251088	0	39051040200
304	-101.692	-1.7471	0.08062	-1	39051040800
305	-81.6143	-1.38821	0.165073	0	39051040700
306	-140.379	-1.95181	0.050961	-1	39051040600
307	-123.911	-1.96052	0.049935	-2	39051040100
308	-103.974	-1.61729	0.105817	0	39117965400
309	-0.3255	-0.532194	0.594592	0	39149972000
310	-106.779	-2.15515	0.03115	-2	39149972300
311	-81.2611	-1.79512	0.072635	-1	39149972200
312	-76.3043	-0.670842	0.502321	0	39149972100
313	-47.2547	-0.825373	0.40916	0	39149971900
314	-4.3531	-0.550572	0.581927	0	39149971800
315	-86.4576	-1.76859	0.076963	-1	39149971700
316	-373.196	-2.53931	0.011107	-2	39085201400
317	-98.9909	-3.37192	0.000746	-3	39085201100
318	-143.065	-1.21741	0.223447	0	39085205400
319	-97.6965	-0.241898	0.808859	0	39085204900
320	-56.6666	-0.418413	0.675646	0	39085204800
321	-125.341	-1.26171	0.207054	0	39085201900
322	-78.2034	-1.004	0.315379	0	39085201800
323	-114.704	-1.00429	0.315241	0	39043041400
324	5.9423	0.064607	0.948487	0	39043041300
325	72.7249	1.01286	0.311128	0	39043041200
326	-2.4613	0.243657	0.807496	0	39043040700
327	85.6612	1.40602	0.159718	0	39043041100
328	-76.9722	-0.583445	0.559594	0	39085204700
329	148.159	1.81958	0.068824	1	39085204500
330	-61.7051	-2.03905	0.041445	-2	39085201600
331	-86.6154	-1.81109	0.070127	-1	39085205100
332	-75.4971	-1.0028	0.31596	0	39085205002
333	108.706	0.468825	0.639195	0	39043041000
334	-36.3653	-0.396435	0.691784	0	39043040500
335	-65.9962	-1.48147	0.138481	0	39043040400
336	-147.603	-1.56861	0.11674	0	39043040300
337	-117.719	-2.38229	0.017205	-2	39085206500
338	-129.78	-3.91523	9e-05	-3	39085206400
339	-76.5262	-1.60744	0.107957	0	39085206300
340	26.5932	1.06396	0.287345	0	39085204400
341	103.374	0.559852	0.57558	0	39085204200
342	-41.8429	-0.960632	0.336737	0	39085205001
343	0	-2.50955	0.012089	-2	39085990000
344	65.5005	0.813937	0.415681	0	39043040800
345	-1.0597	0.105019	0.916361	0	39043040900
346	-90.0435	-0.912082	0.361726	0	39043041700
347	-132.2	-1.58	0.114108	0	39085206600
348	-60.5338	-0.167085	0.867303	0	39085204000
349	-45.958	-1.92026	0.054825	-1	39085202500
350	-73.1197	-0.552164	0.580836	0	39043040100
351	-45.1303	-0.399977	0.689174	0	39043040600
352	-136.442	-2.33472	0.019558	-2	39043041800
353	-63.7986	-1.27771	0.201351	0	39043040200
354	-100.539	-1.09264	0.274554	0	39043041600
355	-92.4372	-0.867046	0.385917	0	39085206200
356	-29.9833	-0.435657	0.663086	0	39085204301
357	134.909	0.386934	0.698805	0	39085204302
358	-128.835	-1.17663	0.239343	0	39085202400
359	-86.2464	-2.02996	0.04236	-2	39085203500
360	-91.9427	-0.993305	0.320561	0	39043041500
361	0	-1.24367	0.21362	0	39043990100
362	-218.848	-2.41088	0.015914	-2	39085200500
363	-219.251	-3.06817	0.002154	-3	39085200400
364	-202.753	-2.90382	0.003686	-3	39085200300
365	-222.926	-1.94488	0.051789	-1	39085203400
366	-69.4001	-1.62444	0.104282	0	39085203200
367	-145.128	-2.14032	0.032329	-2	39085200200
368	-147.833	-1.65732	0.097455	-1	39085200100
369	-19.5657	-1.03857	0.299006	0	39085201000
370	-44.2536	-1.79065	0.073349	-1	39085203000
371	-119.295	-1.48673	0.137085	0	39085202900
372	-82.1827	-2.09099	0.036529	-2	39085202800
373	-83.3058	-2.14271	0.032136	-2	39085202700
374	-289.232	-1.68652	0.091696	-1	39085202600
375	-97.6265	-1.56886	0.11668	0	39085201700
376	-94.298	-2.06173	0.039234	-2	39085201300
377	-127.207	-0.955594	0.339277	0	39085205702
378	-193.876	-1.84302	0.065326	-1	39085206100
379	-73.3684	-1.77804	0.075397	-1	39085206000
380	-124.198	-2.03778	0.041571	-2	39085205800
381	-100.343	-2.04316	0.041037	-2	39085205900
382	-2.2326	-3.41278	0.000643	-3	39085201200
383	-94.6116	-0.912771	0.361363	0	39085200900
384	-82.5476	-1.77816	0.075378	-1	39085205300
385	-88.3517	-1.79672	0.07238	-1	39085205701
386	-247.772	-2.42173	0.015447	-2	39085200800
387	-169.258	-2.96946	0.002983	-3	39085200700
388	-260.127	-3.23631	0.001211	-3	39085200600
389	-158.718	-2.56443	0.010335	-2	39085201500
390	-73.8797	-1.81397	0.069683	-1	39085205200
391	-112.272	-2.76701	0.005657	-3	39085203700
392	-36.2855	-2.51995	0.011737	-2	39085202100
393	-98.6814	-1.58563	0.112823	0	39085202000
394	-25.107	-0.314206	0.753364	0	39053953600
395	-15.3669	-0.41535	0.677886	0	39053953700
396	-30.6171	-0.238562	0.811445	0	39053954000
397	-40.9317	-0.314435	0.75319	0	39053953900
398	-35.6612	-0.365232	0.714939	0	39053953800
399	-16.1305	-0.274943	0.78336	0	39053954100
400	-23.9742	-0.263327	0.792299	0	39053953500
401	-82.4631	-1.47646	0.139821	0	39147963600
402	-52.3423	-1.32882	0.183906	0	39147963400
403	-120.783	-2.1443	0.032009	-2	39147963800
404	-121.799	-1.81877	0.068946	-1	39147963100
405	-104.381	-1.36636	0.171825	0	39147962600
406	-103.867	-2.38281	0.017181	-2	39147962500
407	-59.0663	-0.956414	0.338863	0	39021010500
408	-64.6963	-0.962896	0.3356	0	39147963500
409	-40.6769	-0.618189	0.536451	0	39021010600
410	-47.7304	-1.05079	0.293353	0	39021010400
411	-96.4992	-1.58259	0.113514	0	39021010100
412	-91.5535	-1.90285	0.05706	-1	39021010200
413	-53.6277	-1.19236	0.233119	0	39019720700
414	-80.96	-1.26842	0.204649	0	39019720600
415	-58.2907	-0.978232	0.32796	0	39019720500
416	-68.1085	-1.41817	0.156142	0	39019720400
417	-39.5315	-1.47245	0.1409	0	39019720300
418	-100.561	-1.4303	0.15263	0	39019720200
419	-74.6299	-1.34101	0.179917	0	39019720100
420	-28.7208	-1.24616	0.212705	0	39147963300
421	-36.8861	-1.05037	0.29355	0	39147963200
422	12.569	-0.72106	0.470873	0	39147963000
423	29.2843	-0.296089	0.767162	0	39147962900
424	-28.1976	-0.524689	0.5998	0	39147962800
425	-90.5732	-1.20303	0.228964	0	39147962700
426	-103.911	-1.48445	0.137689	0	39147963700
427	-74.5669	-1.68373	0.092234	-1	39005970100
428	-64.3824	-1.62268	0.104659	0	39005971100
429	-102.927	-1.50936	0.131207	0	39005971000
430	-111.086	-1.76379	0.077767	-1	39005970900
431	-43.3688	-1.14092	0.253904	0	39005970800
432	-111.095	-1.148	0.250968	0	39005970700
433	-104.161	-1.43372	0.151653	0	39005970600
434	-26.4397	-1.06643	0.28623	0	39005970500
435	-29.2353	-1.13304	0.257199	0	39005970400
436	-86.7832	-1.33643	0.18141	0	39005970300
437	-90.0838	-1.92376	0.054385	-1	39005970200
438	-55.748	-0.710469	0.477414	0	39073965500
439	-20.073	-0.688786	0.490958	0	39073965400
440	-92.0967	-0.715931	0.474034	0	39073965300
441	-39.7296	-0.681908	0.495297	0	39073965200
442	-53.8033	-1.2268	0.219898	0	39073964900
443	-46.128	-0.479229	0.631776	0	39073965100
444	-66.7928	-1.49846	0.134014	0	39021011001
445	-125.865	-1.97324	0.048469	-2	39021011501
446	-56.1095	-1.85919	0.063	-1	39021011504
447	-90.5274	-1.54283	0.122873	0	39021011505
448	-75.4913	-1.85149	0.064099	-1	39021011506
449	-31.9733	-1.23817	0.215654	0	39073965000
450	-98.0309	-1.32906	0.183827	0	39031961800
451	-143.219	-1.08507	0.277889	0	39031961700
452	-72.8034	-0.807302	0.419492	0	39031961600
453	9.6308	-0.606248	0.54435	0	39031961500
454	-1.2535	-0.381397	0.702908	0	39031961400
455	-22.7931	-1.03435	0.300971	0	39031961300
456	-79.6415	-1.37085	0.170421	0	39031961200
457	-83.7107	-1.43485	0.151328	0	39031961100
458	-40.8894	-1.43494	0.151305	0	39031961000
459	-87.9901	-1.48937	0.13639	0	39031960900
460	174.217	1.94092	0.052268	1	39003014100
461	-117.594	-1.3001	0.193566	0	39003012100
462	-41.9186	-1.14913	0.250501	0	39003012000
463	-68.016	-0.61897	0.535936	0	39003011900
464	-147.654	-1.74811	0.080446	-1	39003010100
465	-119.674	-2.37175	0.017704	-2	39003010200
466	-120.625	-1.92887	0.053747	-1	39003014000
467	-117.063	-1.89675	0.057861	-1	39003013900
468	170.005	1.77442	0.075993	1	39003013800
469	275.587	2.60736	0.009124	3	39003013700
470	217.048	2.50223	0.012341	2	39003013600
471	105.593	3.36623	0.000762	3	39003013400
472	91.3	1.53049	0.125894	0	39003013300
473	31.2944	0.450607	0.652273	0	39003013200
474	-80.7028	-0.482707	0.629304	0	39003013100
475	136.625	1.63291	0.102489	0	39003012900
476	174.54	2.58421	0.00976	3	39003012700
477	22.5414	0.369156	0.712011	0	39003012200
478	-99.3839	0.332588	0.739445	0	39003011800
479	-90.0174	0.689164	0.49072	0	39003011600
480	-96.5607	-1.60565	0.10835	0	39003011400
481	0.2737	1.59485	0.110745	0	39003012600
482	104.474	1.0031	0.315811	0	39003012400
483	-52.9799	-0.207863	0.835336	0	39003011300
484	-88.4616	0.728418	0.466358	0	39003011200
485	-66.4349	-1.18884	0.234504	0	39003011500
486	-10.4095	0.651909	0.51446	0	39003013000
487	11.8392	1.5455	0.122226	0	39003012300
488	-5.0332	-0.524686	0.599801	0	39003011000
489	-36.3044	-0.704057	0.481397	0	39003010900
490	-57.027	-1.62388	0.104401	0	39003010800
491	-89.3062	-1.66552	0.095808	-1	39003010300
492	-82.576	-1.66691	0.095531	-1	39003010600
493	-54.336	-1.04715	0.295029	0	39039958300
494	-91.5124	-1.24744	0.212237	0	39039958200
495	16.0573	-0.457691	0.647174	0	39039958800
496	-26.5243	-0.439624	0.660209	0	39039958500
497	-60.8036	-1.00716	0.313859	0	39039958900
498	-34.0607	-0.227098	0.820347	0	39039958700
499	-25.852	-0.40681	0.684148	0	39039958600
500	-65.6241	-1.16875	0.242504	0	39039958400
501	-81.3814	-1.32456	0.185319	0	39039958100
502	31.7243	-0.288605	0.772884	0	39145003700
503	-8.8	0.318109	0.750402	0	39145003500
504	13.9175	0.159008	0.873663	0	39145003400
505	-78.8254	-0.507524	0.611787	0	39145003300
506	-53.3086	-0.458351	0.6467	0	39145002900
507	37.8068	-0.388755	0.697457	0	39145002200
508	-39.4855	-0.468065	0.639738	0	39145003000
509	-79.3213	-0.277009	0.781773	0	39145002100
510	-35.9137	-0.459137	0.646136	0	39145002800
511	-16.7276	-0.646416	0.51801	0	39145003900
512	-153.744	-0.417559	0.67627	0	39145003800
513	46.3045	-0.053285	0.957505	0	39145003600
514	-15.5954	-0.683999	0.493976	0	39145003200
515	-18.1743	-0.613804	0.539345	0	39145003100
516	-38.6601	-0.797019	0.42544	0	39145002500
517	-58.816	-0.199601	0.841792	0	39145002400
518	-49.3667	-0.295132	0.767893	0	39145004000
519	-6.8742	-0.211967	0.832133	0	39145002300
520	-41.7375	-0.607905	0.54325	0	39145002700
521	-27.6148	-0.568022	0.57002	0	39145002600
522	-4.8143	0.257652	0.796676	0	39095010200
523	231.529	5.39343	0	3	39095001600
524	251.51	4.38136	1.2e-05	3	39095001500
525	312.991	5.27736	0	3	39095001400
526	252.519	1.95325	0.05079	1	39095010400
527	175.171	4.46828	8e-06	3	39095010300
528	-39.3125	-0.293381	0.769231	0	39095009101
529	-29.7543	-0.346083	0.72928	0	39095009102
530	62.9418	4.53283	6e-06	3	39095001303
531	149.355	1.87401	0.060929	1	39095001302
532	-171.406	0.105296	0.916141	0	39095001301
533	382.209	3.61565	0.0003	3	39095001202
534	-94.324	-1.72018	0.0854	-1	39095008902
535	-73.2689	-1.14931	0.25043	0	39095008901
536	-40.0111	-1.07975	0.280256	0	39095007902
537	235.353	3.654	0.000258	3	39095001100
538	130.551	4.77671	2e-06	3	39095001000
539	390.832	4.19715	2.7e-05	3	39095000900
540	270.413	4.18254	2.9e-05	3	39095000800
541	56.6415	0.747351	0.454852	0	39095000700
542	-131.908	-0.971615	0.331242	0	39095007901
543	-58.3686	-1.01179	0.311639	0	39095007800
544	-91.0088	-1.80974	0.070336	-1	39095007700
545	83.5939	1.13641	0.255785	0	39095007400
546	118.472	1.15827	0.246753	0	39095007303
547	51.1929	1.6728	0.094367	1	39095007302
548	73.5239	1.46844	0.141984	0	39095000600
549	35.4432	2.03043	0.042313	2	39095000400
550	0	-1.31844	0.187355	0	39095990000
551	-75.2744	-0.32725	0.743479	0	39095000300
552	-15.2061	-0.180354	0.856875	0	39095000200
553	-107.137	-0.912414	0.361551	0	39095008201
554	-87.1438	0.003574	0.997148	0	39095007203
555	-106.429	-0.885533	0.375869	0	39095006900
556	83.2066	2.0658	0.038848	2	39095006800
557	162.544	3.74778	0.000178	3	39095006700
558	-62.2412	-0.997974	0.318292	0	39095008400
559	-125.488	-1.559	0.118997	0	39095008302
560	-31.5845	-1.48996	0.136236	0	39095008301
561	176.686	3.23283	0.001226	3	39095006600
562	11.8326	-0.217302	0.827973	0	39095006500
563	-80.0527	-0.959498	0.337308	0	39095006400
564	-30.664	-0.625124	0.531889	0	39095006300
565	-135.698	-0.883256	0.377098	0	39095006200
566	-98.5497	-1.10272	0.270148	0	39095006100
567	-56.7138	-1.05465	0.291584	0	39095006000
568	-43.4651	-0.620882	0.534677	0	39095008203
569	-26.0724	-1.01687	0.309215	0	39095008202
570	-80.9647	-0.970729	0.331683	0	39095008100
571	-10.6442	-1.56263	0.118138	0	39095005902
572	-63.4458	-1.04043	0.298138	0	39095005901
573	-76.7204	-1.10094	0.270925	0	39095005802
574	-70.303	-0.372624	0.709428	0	39095005801
575	-43.5465	1.48249	0.13821	0	39095005703
576	-54.9576	0.333359	0.738863	0	39095005702
577	-87.7364	-1.16166	0.245375	0	39095008000
578	-50.19	-1.47865	0.139233	0	39095009500
579	-32.6102	-0.350302	0.726112	0	39095008800
580	89.8505	8e-06	0.999993	0	39095005701
581	-44.4779	1.01051	0.31225	0	39095005600
582	-87.2116	0.198418	0.842718	0	39095005503
583	156.724	2.09345	0.036309	2	39095005400
584	151.806	1.68054	0.092852	1	39095005300
585	12.1108	-0.279518	0.779848	0	39095008700
586	-16.4235	0.544609	0.586023	0	39095008600
587	13.4301	0.279462	0.77989	0	39095008500
588	-19.9002	0.797779	0.424999	0	39095007301
589	49.5205	1.35339	0.17593	0	39095005200
590	228.582	2.98459	0.00284	3	39095005100
591	89.1176	0.738986	0.459915	0	39095005000
592	149.911	2.53806	0.011147	2	39095004900
593	98.4709	4.25559	2.1e-05	3	39095004800
594	105.471	1.64137	0.100721	0	39095004702
595	-176.829	-1.30367	0.192345	0	39095009300
596	-82.7551	-1.49407	0.135157	0	39095009600
597	-189.506	-0.883997	0.376698	0	39095007600
598	65.0394	3.59337	0.000326	3	39095004701
599	95.2324	2.16076	0.030714	2	39095004600
600	-170.598	-2.03821	0.041528	-2	39095004504
601	-72.0427	-0.293614	0.769053	0	39095004501
602	85.5444	1.4816	0.138448	0	39095004400
603	8.8577	1.01084	0.312095	0	39095007500
604	-75.5415	0.278079	0.780952	0	39095010100
605	-87.5292	-0.048805	0.961074	0	39095010002
606	-23.3988	0.502636	0.61522	0	39095010001
607	-187.401	-1.80776	0.070644	-1	39095009800
608	122.097	2.47233	0.013424	2	39095004200
609	100.498	3.47975	0.000502	3	39095004000
610	-136.842	-0.99736	0.31859	0	39095005502
611	30.2613	1.51767	0.129098	0	39095001201
612	-28.4916	-0.408409	0.682973	0	39095009202
613	-83.4502	-1.21515	0.224311	0	39095009000
614	135.356	3.40816	0.000654	3	39095003900
615	263.851	4.3804	1.2e-05	3	39095003700
616	178.487	4.86848	1e-06	3	39095003600
617	-71.2479	-1.00026	0.317183	0	39095009201
618	34.5672	0.508896	0.610825	0	39095007205
619	290.375	4.09179	4.3e-05	3	39095003500
620	183.879	4.7385	2e-06	3	39095003400
621	186.7	5.47407	0	3	39095003300
622	315.482	5.61144	0	3	39095003200
623	178.241	4.60986	4e-06	3	39095003100
624	92.0591	3.6825	0.000231	3	39095003000
625	-5.683	0.393059	0.694276	0	39095007204
626	-18.54	-0.27284	0.784976	0	39095007202
627	-120.581	-1.9374	0.052696	-1	39095007102
628	238.804	4.44025	9e-06	3	39095002900
629	293.778	4.74474	2e-06	3	39095002800
630	236.309	4.06724	4.8e-05	3	39095002700
631	180.972	5.31895	0	3	39095002600
632	438.765	5.5274	0	3	39095002500
633	206.027	5.50418	0	3	39095002402
634	182.239	4.7212	2e-06	3	39095002401
635	-43.9451	-0.821921	0.411122	0	39095007101
636	-112.642	-2.18117	0.029171	-2	39095007002
637	-118.005	-1.67731	0.093481	-1	39095007001
638	-59.283	-1.63095	0.1029	0	39095004503
639	-126.21	-1.76816	0.077033	-1	39095009700
640	137.164	4.68112	3e-06	3	39095002300
641	199.072	3.55293	0.000381	3	39095002200
642	156.641	5.26599	0	3	39095002100
643	117.225	2.86748	0.004138	3	39095002000
644	174.261	4.76062	2e-06	3	39095001900
645	256.291	4.78785	2e-06	3	39095001800
646	221.169	5.31464	0	3	39095001700
647	-47.3652	-1.65566	0.09779	-1	39095005501
648	-4.9847	-1.62834	0.103453	0	39095009400
649	-94.0576	-1.33139	0.183059	0	39095009900
650	-246.685	-1.21467	0.224492	0	39113010200
651	-52.3641	-1.53875	0.123866	0	39113050402
652	-155.783	-1.09011	0.275666	0	39113050401
653	-9.7673	-0.511353	0.609104	0	39113100101
654	-154.849	-1.72211	0.085049	-1	39113091000
655	198.386	4.54038	6e-06	3	39113000500
656	285.783	4.94908	1e-06	3	39113000400
657	159.734	3.46559	0.000529	3	39113000300
658	180.05	4.25336	2.1e-05	3	39113000200
659	-89.3226	-1.89439	0.058173	-1	39113050600
660	-83.5493	-1.18541	0.235857	0	39113050502
661	28.0941	0.421035	0.67373	0	39113090600
662	-2.12	0.851299	0.394603	0	39113090302
663	-25.7115	0.505914	0.612917	0	39113080700
664	-14.7642	0.805373	0.420604	0	39113080600
665	-44.6793	-1.60372	0.108775	0	39113115012
666	-66.542	-1.31547	0.188352	0	39113115011
667	7.2318	-0.867464	0.385688	0	39113050303
668	-80.1049	-1.10505	0.269139	0	39113050302
669	-4.1513	-0.584979	0.558562	0	39113050103
670	-9.9529	0.214919	0.829831	0	39113080500
671	152.516	2.16581	0.030326	2	39113080400
672	83.264	3.70066	0.000215	3	39113080300
673	-106.705	-1.7867	0.073986	-1	39113115002
674	-162.03	-1.72364	0.084773	-1	39113110100
675	-20.4288	-0.564378	0.572497	0	39113050101
676	-31.7961	1.11187	0.266192	0	39113030100
677	107.658	3.96915	7.2e-05	3	39113080100
678	159.689	2.08997	0.036621	2	39113070700
679	-130.85	-2.04551	0.040804	-2	39113130101
680	-12.5707	-0.176432	0.859955	0	39113021900
681	6.8164	-0.20907	0.834394	0	39113021800
682	-46.261	-0.727611	0.466852	0	39113021700
683	-43.7584	-1.58219	0.113607	0	39113021602
684	178.487	2.02836	0.042524	2	39113070400
685	177.368	4.57247	5e-06	3	39113070300
686	0	-0.528736	0.596989	0	39113980000
687	-33.9031	-1.50821	0.1315	0	39113021601
688	-122.481	-2.11195	0.034691	-2	39113021502
689	-80.9772	-1.51844	0.128903	0	39113021501
690	226.932	5.15981	0	3	39113070202
691	177.454	2.75424	0.005883	3	39113070201
692	16.3003	1.45251	0.146359	0	39113070101
693	-60.026	-0.902117	0.366995	0	39113110202
694	-18.2535	-0.233803	0.815138	0	39113090304
695	-75.6263	-1.48484	0.137586	0	39113021400
696	-102.471	-1.5466	0.121961	0	39113021302
697	-64.4121	-1.87576	0.060689	-1	39113021301
698	149.76	4.67855	3e-06	3	39113060300
699	-100.446	1.2115	0.225702	0	39113060100
700	-64.778	1.06931	0.28493	0	39113030200
701	-18.8321	-0.849473	0.395618	0	39113050105
702	-24.446	-0.481613	0.630081	0	39113050104
703	76.2649	0.305646	0.759874	0	39113003403
704	-92.8316	-1.5496	0.121238	0	39113021200
705	-24.3871	-1.37165	0.170174	0	39113021100
706	-85.1865	-1.84206	0.065466	-1	39113021000
707	-63.3505	-1.96343	0.049597	-2	39113020900
708	213.879	3.56081	0.00037	3	39113004400
709	501.781	3.75455	0.000174	3	39113004300
710	222.895	4.83615	1e-06	3	39113004200
711	300.813	0.276347	0.782282	0	39113003402
712	37.1475	2.78636	0.00533	3	39113070600
713	187.659	3.26493	0.001095	3	39113000100
714	-155.501	-3.15884	0.001584	-3	39113020800
715	-173.701	-2.54764	0.010845	-2	39113020700
716	-65.4561	-1.80036	0.071803	-1	39113020602
717	-118.522	-1.97428	0.04835	-2	39113020601
718	238.885	5.39259	0	3	39113004100
719	278.526	4.34418	1.4e-05	3	39113003900
720	241.627	5.47415	0	3	39113003800
721	-38.2975	-1.15073	0.249844	0	39113040305
722	3.8963	-1.04687	0.29516	0	39113091100
723	-22.4861	-0.068974	0.94501	0	39113090303
724	-127.493	-0.869543	0.38455	0	39113110201
725	-97.6542	-1.87727	0.060482	-1	39113130102
726	-146.163	-1.74376	0.081202	-1	39113040101
727	-56.076	-1.24253	0.214041	0	39113040201
728	-182.587	-2.22125	0.026334	-2	39113020500
729	-89.0471	-2.35156	0.018695	-2	39113020400
730	-129.403	-3.55383	0.00038	-3	39113020300
731	322.082	4.40533	1.1e-05	3	39113003500
732	-5.0707	1.62461	0.104245	0	39113003300
733	-63.4589	-1.26384	0.206288	0	39113003201
734	-84.8607	-0.988322	0.322995	0	39113003100
735	-22.0673	-0.802293	0.422383	0	39113050504
736	-14.9648	-1.00841	0.313258	0	39113040306
737	-186.553	-1.53243	0.125416	0	39113040103
738	-34.0858	-0.91187	0.361837	0	39113040401
739	-102.55	-1.48698	0.137019	0	39113020200
740	-126.671	-1.74131	0.081629	-1	39113020100
741	-38.0326	-0.354494	0.722969	0	39113003000
742	-80.9682	-1.44322	0.148958	0	39113002900
743	-108.719	-1.32383	0.185559	0	39113002800
744	-71.2902	-0.56398	0.572768	0	39113002700
745	-44.099	-0.394234	0.693408	0	39113040406
746	-17.5486	-0.824834	0.409466	0	39113040303
747	-46.3172	-0.359956	0.71888	0	39113040302
748	-118.029	-1.59826	0.109984	0	39113040102
749	-247.324	-1.47853	0.139266	0	39113010100
750	284.517	2.66509	0.007697	3	39113060200
751	-5.0597	0.793307	0.427599	0	39113002600
752	38.8865	-0.558633	0.576412	0	39113002500
753	27.7997	1.14785	0.25103	0	39113002400
754	-4.4908	-1.05823	0.289949	0	39113040204
755	-22.988	-0.723794	0.469192	0	39113040203
756	105.199	1.54171	0.123144	0	39113070500
757	39.7684	1.1557	0.247805	0	39113070102
758	-147.115	-1.82811	0.067532	-1	39113090900
759	-61.4312	-1.04262	0.297126	0	39113050301
760	-121.161	-2.35385	0.01858	-2	39113150100
761	-19.8568	-0.521899	0.60174	0	39113100400
762	13.6985	-0.119783	0.904655	0	39113100301
763	174.507	1.48044	0.138757	0	39113002300
764	104.137	2.09229	0.036413	2	39113002200
765	108.326	1.53128	0.125701	0	39113002000
766	-18.308	-0.166797	0.867529	0	39001770400
767	-22.6799	-0.248784	0.803528	0	39001770600
768	-10.6846	-0.259149	0.79552	0	39001770500
769	-37.7338	-0.429494	0.667564	0	39001770300
770	-30.7756	-0.475152	0.634678	0	39001770200
771	-23.6513	-0.317124	0.751149	0	39001770100
772	-91.0192	-1.40683	0.159477	0	39113090800
773	-142.802	-0.680032	0.496484	0	39113090700
774	-39.466	-1.22826	0.219351	0	39113125102
775	-9.5944	0.209324	0.834196	0	39113100203
776	-5.9521	0.245007	0.806451	0	39113100202
777	21.8715	0.138892	0.889535	0	39113100201
778	54.0036	2.3462	0.018966	2	39113001900
779	172.76	1.3259	0.184874	0	39113001800
780	36.0014	2.17301	0.02978	2	39113001700
781	-18.5652	-0.704178	0.481322	0	39113125101
782	-71.0041	-1.37169	0.170159	0	39113125000
783	-4.5117	-0.14732	0.88288	0	39113100102
784	45.2013	1.01013	0.312434	0	39113080200
785	325.237	4.11033	4e-05	3	39113000801
786	20.257	2.22816	0.02587	2	39113001600
787	230.051	3.43953	0.000583	3	39113001200
788	242.768	4.15691	3.2e-05	3	39113001100
789	126.276	3.85357	0.000116	3	39113001000
790	-4.7886	0.300145	0.764067	0	39113120103
791	-32.6402	-0.971356	0.331371	0	39113120102
792	-96.452	-1.18589	0.235664	0	39113120101
793	-92.645	-2.20736	0.027289	-2	39113140100
794	-211.623	-1.95759	0.050278	-1	39113165000
795	-82.8208	-2.33882	0.019345	-2	39113160100
796	-76.447	-0.13537	0.89232	0	39113100302
797	180.794	3.70628	0.00021	3	39113000900
798	253.527	5.06934	0	3	39113000802
799	237.31	4.45183	9e-06	3	39113000700
800	182.014	4.62476	4e-06	3	39113000600
801	-147.951	-2.50692	0.012179	-2	39107967900
802	-65.9728	-1.38784	0.165186	0	39107967800
803	-124.265	-1.8133	0.069785	-1	39107967700
804	-35.5344	-1.21798	0.22323	0	39107967600
805	-127.319	-1.7884	0.073712	-1	39107967300
806	-85.0072	-1.68817	0.091378	-1	39107967200
807	-45.2795	-1.0223	0.306638	0	39065000200
808	-32.4187	-0.95593	0.339107	0	39065000400
809	-86.9728	-1.68881	0.091256	-1	39065000700
810	-48.955	-1.18716	0.235166	0	39065000600
811	-45.6966	-1.56791	0.116902	0	39065000500
812	-114.337	-1.78917	0.073587	-1	39065000300
813	-97.2297	-1.91445	0.055562	-1	39065000100
814	-63.0102	-1.20119	0.229678	0	39107967400
815	-48.5289	-1.1503	0.250022	0	39107967500
816	-125.021	-2.11076	0.034793	-2	39107968000
817	13.499	-0.25482	0.798862	0	39133601503
818	-11.8289	-0.801716	0.422717	0	39133601300
819	6.7006	0.049097	0.960842	0	39133601502
820	-50.0772	-0.113697	0.909478	0	39133601200
821	-64.4501	-2.09782	0.035921	-2	39133601902
822	78.7083	5.63315	0	3	39113004600
823	-111.949	-1.98722	0.046898	-2	39133600704
824	-172.265	-2.44474	0.014496	-2	39133600705
825	-28.8737	-1.97307	0.048488	-2	39133600703
826	27.6598	2.09582	0.036098	2	39113003404
827	104.3	2.87028	0.004101	3	39113165200
828	2.1381	-0.862397	0.388469	0	39133601400
829	-76.165	-1.1794	0.238239	0	39133601600
830	-67.8904	-1.314	0.188847	0	39133600302
831	-3.9497	-0.243225	0.807831	0	39113040405
832	-41.5063	-0.368434	0.71255	0	39113040403
833	-59.0266	-1.81457	0.06959	-1	39133601701
834	-85.2743	-2.05442	0.039935	-2	39133600602
835	-67.0654	-1.46125	0.143947	0	39133600301
836	-119.124	-2.35085	0.01873	-2	39133601901
837	140.64	2.91972	0.003503	3	39113001501
838	234.837	5.44033	0	3	39113165100
839	-86.2294	-0.90331	0.366361	0	39113050503
840	-55.1312	-1.49388	0.135208	0	39133600603
841	-103.893	-1.72927	0.083761	-1	39133601801
842	-43.2209	-1.49706	0.134378	0	39133600403
843	-94.7138	-1.474	0.140483	0	39133600402
844	-77.3988	-1.2832	0.199422	0	39133600401
845	-36.1665	-1.94461	0.051822	-1	39133600500
846	-100.488	-1.54106	0.123302	0	39133601100
847	18.997	-0.74848	0.454171	0	39133601000
848	-60.6133	-1.19412	0.232433	0	39013011000
849	-52.0665	-1.53337	0.125184	0	39013012400
850	-134.827	-1.71718	0.085946	-1	39013012300
851	-78.5281	-1.76251	0.077983	-1	39013012200
852	-4.936	-0.37503	0.707638	0	39013011700
853	-24.5846	-0.566447	0.57109	0	39013011600
854	-72.9167	-0.685313	0.493147	0	39013011500
855	-88.0578	-1.16148	0.245448	0	39013011400
856	57.4723	-0.161113	0.872005	0	39013012100
857	-15.6859	-0.161113	0.872005	0	39013012000
858	-75.6519	-0.161113	0.872005	0	39013011900
859	-54.1029	-1.24978	0.211379	0	39013010100
860	-105.737	-1.16795	0.242826	0	39013011300
861	-152.37	-2.41723	0.015639	-2	39133601802
862	-26.675	-0.74848	0.454171	0	39133600902
863	-97.5078	-1.49644	0.134539	0	39013011200
864	-97.8595	-1.35113	0.176655	0	39013010700
865	-86.1561	-1.25573	0.209213	0	39013010900
866	-66.5013	-1.29984	0.193655	0	39013010802
867	-109.135	-2.07987	0.037537	-2	39013010600
868	-169.999	-1.72712	0.084146	-1	39013010300
869	-22.2103	-1.15796	0.246878	0	39013010200
870	-4.0956	-0.494092	0.621241	0	39133600901
871	-86.464	-0.494092	0.621241	0	39133600800
872	-81.2068	-2.5589	0.010501	-2	39133602000
873	-162.464	-2.44818	0.014358	-2	39133602100
874	-147.13	-1.94293	0.052025	-1	39133600102
875	-215.053	-1.95306	0.050812	-1	39133600200
876	-160.173	-2.11743	0.034224	-2	39133600706
877	-4.9195	0.09323	0.925721	0	39133601501
878	-104.99	-1.74361	0.081227	-1	39133600103
879	-108.178	-2.27287	0.023034	-2	39133601702
880	60.0349	1.09768	0.272343	0	39061021603
881	35.3701	0.98093	0.326627	0	39061020762
882	23.0262	0.714998	0.47461	0	39061020742
883	8.9559	0.536063	0.591915	0	39061021509
884	-45.2423	-0.050071	0.960066	0	39061020505
885	10.9676	0.547208	0.584236	0	39061020705
886	-99.2716	-0.709518	0.478003	0	39061026101
887	89.1615	1.48107	0.138588	0	39061021604
888	-42.3244	-0.774249	0.438784	0	39061020701
889	-21.173	-1.96151	0.04982	-2	39061020602
890	-75.6185	-1.45034	0.146965	0	39061020601
891	-32.3443	-0.490537	0.623754	0	39061020504
892	-94.0314	-1.19864	0.230666	0	39061020502
893	-150.757	-1.10269	0.270162	0	39061027300
894	71.1339	1.42879	0.153065	0	39061027400
895	-9.5694	-1.80131	0.071654	-1	39061026600
896	208.698	4.11537	3.9e-05	3	39061027200
897	194.992	4.54586	5e-06	3	39061027100
898	-283.292	1.08915	0.27609	0	39061026800
899	370.776	6.66102	0	3	39061027000
900	360.353	4.29316	1.8e-05	3	39061026700
901	71.4498	3.30441	0.000952	3	39061026300
902	149.369	3.20656	0.001343	3	39061026900
903	26.9306	1.88944	0.058832	1	39061026400
904	-83.2298	-0.225096	0.821904	0	39061026500
905	-55.8686	-1.91278	0.055776	-1	39061020404
906	-97.9619	-1.49756	0.134248	0	39061020403
907	-78.4096	-0.954527	0.339817	0	39061004604
908	-71.8262	-2.29923	0.021492	-2	39061005301
909	-103.75	-1.60684	0.108089	0	39061005302
910	-53.5983	-1.02692	0.304459	0	39061004605
911	136.94	4.75471	2e-06	3	39061010003
912	145.991	2.60593	0.009163	3	39061010004
913	134.896	1.83954	0.065836	1	39061010005
914	10.6221	0.842409	0.399559	0	39061021501
915	36.9233	0.719446	0.471866	0	39061021506
916	58.9702	4.4496	9e-06	3	39061025700
917	-78.7025	-0.508653	0.610995	0	39061021421
918	-87.0085	-1.17436	0.240252	0	39061021304
919	-120.372	-1.636	0.10184	0	39061021303
920	-71.736	-1.80625	0.070879	-1	39061021302
921	-62.2853	-2.17896	0.029335	-2	39061021201
922	-95.3485	-2.18475	0.028907	-2	39061021102
923	-158.92	-1.20266	0.229108	0	39061023702
924	-85.4875	-1.84408	0.065171	-1	39061023701
925	-64.5701	-1.05366	0.292039	0	39061026001
926	-100.571	-0.971532	0.331283	0	39061020707
927	-25.4136	-0.25142	0.801489	0	39061020761
928	-54.0932	-0.013597	0.989152	0	39061020811
929	-23.6935	0.054603	0.956455	0	39061021508
930	92.1812	1.37419	0.169383	0	39061021702
931	6.7366	-0.400123	0.689066	0	39061023001
932	71.6958	0.47104	0.637613	0	39061022301
933	161.921	3.91297	9.1e-05	3	39061009500
934	535.206	4.52257	6e-06	3	39061009400
935	127.116	3.99019	6.6e-05	3	39061009300
936	220.78	5.40049	0	3	39061009200
937	212.051	3.58426	0.000338	3	39061002700
938	268.877	4.25465	2.1e-05	3	39061002600
939	97.1796	4.71335	2e-06	3	39061002500
940	411.16	4.09765	4.2e-05	3	39061002300
941	180.835	5.02598	1e-06	3	39061002200
942	4.8175	1.12242	0.261685	0	39061002000
943	-50.6111	4.68564	3e-06	3	39061025800
944	-90.9927	-0.542246	0.587649	0	39061023521
945	-63.3056	0.868439	0.385154	0	39061025200
946	368.354	4.76708	2e-06	3	39061008800
947	197.429	4.44933	9e-06	3	39061008601
948	469.101	4.29598	1.7e-05	3	39061008502
949	13.0224	2.33633	0.019474	2	39061001900
950	17.8251	5.3076	0	3	39061001800
951	346.457	5.17017	0	3	39061001700
952	199.357	4.2067	2.6e-05	3	39061001600
953	306.575	2.52438	0.01159	2	39061001100
954	69.2566	3.39946	0.000675	3	39061001000
955	112.246	2.30138	0.02137	2	39061021802
956	44.5572	1.6804	0.092879	1	39061021701
957	-4.0871	-0.283594	0.776721	0	39061024301
958	188.137	2.82503	0.004728	3	39061008501
959	152.447	2.86138	0.004218	3	39061008400
960	137.055	2.95663	0.00311	3	39061000900
961	-22.2298	0.659989	0.509261	0	39061000700
962	142.031	1.2929	0.196045	0	39061000200
963	-139.806	-2.79051	0.005263	-3	39061021001
964	-47.0805	-0.623551	0.532922	0	39061020902
965	-75.6204	-1.24205	0.214216	0	39061024002
966	-60.9306	-1.07713	0.28142	0	39061023902
967	65.4301	2.42729	0.015212	2	39061008300
968	149.205	3.15865	0.001585	3	39061008202
969	134.588	3.05484	0.002252	3	39061008201
970	-111.427	-1.86317	0.062438	-1	39061020901
971	-159.712	-0.790431	0.429276	0	39061020802
972	60.6035	1.97517	0.048249	2	39061010100
973	-32.0867	-0.423841	0.671682	0	39061024321
974	-65.9394	-1.48246	0.138218	0	39061020401
975	215.088	4.28402	1.8e-05	3	39061008100
976	721.771	3.95639	7.6e-05	3	39061008000
977	-21.7041	-1.36248	0.173046	0	39061024001
978	-24.2172	-0.771073	0.440664	0	39061023901
979	-218.592	-1.64462	0.100049	0	39061024100
980	-83.3842	-0.89863	0.36885	0	39061024303
981	-9.674	-0.682144	0.495148	0	39061024322
982	-73.8276	-1.52646	0.126896	0	39061026002
983	129.005	0.684171	0.493867	0	39061022700
984	-27.0205	-0.855262	0.392406	0	39061026102
985	127.968	3.22522	0.001259	3	39061007900
986	14.2673	3.37619	0.000735	3	39061007800
987	347.556	5.20096	0	3	39061007700
988	-5.4113	-0.878975	0.379415	0	39061023501
989	-50.1849	-1.24538	0.212991	0	39061023222
990	-64.8539	0.098764	0.921325	0	39061023100
991	-61.3491	0.511447	0.609038	0	39061022000
992	-73.6733	-1.27862	0.20103	0	39061020812
993	-94.6105	-1.23442	0.217047	0	39061020501
994	-36.641	1.5998	0.109642	0	39061025600
995	27.5653	0.560695	0.575006	0	39061025500
996	-97.922	-0.548842	0.583114	0	39061025402
997	-85.4338	-1.00798	0.313463	0	39061025401
998	27.4901	-0.805042	0.420796	0	39061025300
999	-23.9362	2.22047	0.026387	2	39061007500
1000	23.3005	0.847882	0.396504	0	39061007400
1001	150.858	3.09681	0.001956	3	39061007300
1002	-43.6209	1.07626	0.281811	0	39061007200
1003	-21.7802	-0.29998	0.764193	0	39061022302
1004	30.5592	1.26124	0.207223	0	39061006000
1005	-133.065	-2.03307	0.042046	-2	39061021101
1006	-212.084	-2.25599	0.024071	-2	39061021003
1007	-219.35	-2.55457	0.010632	-2	39061021002
1008	-129.228	-2.1408	0.03229	-2	39061024700
1009	-66.9788	-0.61995	0.535291	0	39061024200
1010	47.8218	-0.344004	0.730843	0	39061023800
1011	-86.3235	1.25717	0.208691	0	39061007100
1012	62.4491	2.31036	0.020868	2	39061007000
1013	251.59	4.38452	1.2e-05	3	39061006900
1014	-66.6239	-1.10082	0.270973	0	39061025103
1015	-91.8118	-1.66674	0.095566	-1	39061025001
1016	-51.6937	-0.958629	0.337746	0	39061025101
1017	136.426	1.946	0.051655	1	39061023400
1018	69.0961	0.082582	0.934184	0	39061022500
1019	-87.155	0.248528	0.803726	0	39061022400
1020	-69.9505	0.393491	0.693957	0	39061022602
1021	29.0169	0.629688	0.528898	0	39061021505
1022	-42.4412	0.204665	0.837834	0	39061023201
1023	-59.8707	3.14065	0.001686	3	39061022200
1024	326.663	4.06491	4.8e-05	3	39061006800
1025	270.152	4.86635	1e-06	3	39061006600
1026	45.8326	3.49217	0.000479	3	39061006500
1027	-48.9736	-0.948377	0.342938	0	39061024902
1028	-29.1584	-0.888156	0.374457	0	39061025102
1029	-39.5892	-1.31402	0.188838	0	39061025104
1030	100.142	0.623823	0.532744	0	39061021504
1031	17.517	0.113392	0.90972	0	39061022102
1032	59.6477	2.20996	0.027108	2	39061021801
1033	264.628	2.96068	0.00307	3	39061006400
1034	189.385	2.53519	0.011239	2	39061006300
1035	204.354	5.17969	0	3	39061006100
1036	106.151	1.63818	0.101385	0	39061005900
1037	-115.189	-1.80515	0.071052	-1	39061025002
1038	-34.4867	-1.95853	0.050168	-1	39061024901
1039	-234.367	-1.39197	0.163932	0	39061024800
1040	-102.02	-1.46119	0.143964	0	39061024400
1041	15.3803	0.222894	0.823618	0	39061021571
1042	-65.2739	-0.452879	0.650636	0	39061021401
1043	-114.461	-1.49822	0.134077	0	39061021202
1044	91.6534	0.334534	0.737977	0	39061005800
1045	-31.6723	0.415632	0.67768	0	39061005702
1046	-66.7268	0.406446	0.684415	0	39061005701
1047	-46.2985	-2.58058	0.009863	-3	39061004702
1048	-197.079	-1.64468	0.100036	0	39061004603
1049	-59.148	-1.86498	0.062184	-1	39061004602
1050	-44.8827	0.367171	0.713492	0	39061021422
1051	77.6583	1.66443	0.096026	1	39061011100
1052	341.768	2.37902	0.017359	2	39061011000
1053	65.4185	0.4344	0.663998	0	39061010900
1054	44.5028	-0.991037	0.321668	0	39061005600
1055	147.128	0.409263	0.682347	0	39061005500
1056	-31.2786	-0.571114	0.567922	0	39061005400
1057	-195.233	-2.07161	0.038302	-2	39061005200
1058	-116.906	-1.16216	0.245171	0	39061004500
1059	-133.541	-1.63679	0.101673	0	39061023600
1060	21.8344	0.90781	0.363978	0	39061010800
1061	-72.3264	0.392986	0.69433	0	39061010700
1062	-202.425	-1.1474	0.251215	0	39061010600
1063	-18.7761	-1.01657	0.309358	0	39061010500
1064	-11.4139	-0.982229	0.325987	0	39061010400
1065	-259.725	-3.2663	0.00109	-3	39061005100
1066	-121.049	-1.57401	0.115485	0	39061005000
1067	-158.775	-1.49724	0.134331	0	39061004900
1068	-264.659	-3.21494	0.001305	-3	39061004800
1069	-180.784	-0.108764	0.91339	0	39061023300
1070	-88.8172	-1.50776	0.131616	0	39061023210
1071	58.9346	0.900452	0.36788	0	39061010300
1072	16.7967	2.02475	0.042893	2	39061010202
1073	22.2854	-0.728046	0.466585	0	39061010201
1074	-195.405	-2.17748	0.029445	-2	39061004701
1075	-56.7602	0.82018	0.412114	0	39061004200
1076	96.6263	2.79504	0.005189	3	39061004100
1077	295.487	1.5801	0.114084	0	39061004000
1078	-67.3827	-1.15461	0.248249	0	39061023522
1079	8.8264	0.289102	0.772503	0	39061021572
1080	9.5944	0.053197	0.957575	0	39061020741
1081	146.5	5.11484	0	3	39061010002
1082	73.8323	1.75013	0.080096	1	39061009902
1083	-108.64	0.512705	0.608158	0	39061009901
1084	189.16	3.97309	7.1e-05	3	39061003900
1085	303.527	4.79002	2e-06	3	39061003800
1086	306.835	2.95148	0.003163	3	39061003700
1087	179.58	5.64965	0	3	39061003600
1088	144.706	5.41289	0	3	39061003300
1089	155.071	3.89606	9.8e-05	3	39061003200
1090	-178.809	-0.519279	0.603566	0	39061022601
1091	-36.157	-0.956873	0.338631	0	39061026200
1092	-64.8391	0.414666	0.678386	0	39061022101
1093	361.191	3.45241	0.000556	3	39061009800
1094	174.723	4.11202	3.9e-05	3	39061009700
1095	48.4137	2.30356	0.021247	2	39061009600
1096	120.456	2.96436	0.003033	3	39061003000
1097	95.9313	2.7063	0.006804	3	39061002900
1098	113.587	2.92351	0.003461	3	39061002800
1099	190.608	2.51492	0.011906	2	39061021900
1100	103.991	1.16506	0.243996	0	39061021602
1101	-65.8735	-0.324919	0.745243	0	39061023002
1102	188.094	4.95084	1e-06	3	39049002510
1103	172.193	2.96737	0.003004	3	39049002520
1104	182.138	1.47322	0.140692	0	39049002600
1105	187.618	3.02761	0.002465	3	39139003100
1106	-23.7183	-0.9262	0.354342	0	39139002101
1107	-77.7884	-1.65752	0.097413	-1	39139003002
1108	-90.5007	-0.808762	0.418652	0	39139002400
1109	-36.1024	-1.20168	0.229485	0	39139002600
1110	-138.942	-1.433	0.151859	0	39139002500
1111	-38.3538	-1.65049	0.098843	-1	39139001900
1112	-60.5948	-0.240894	0.809637	0	39139002300
1113	-39.7574	-1.44172	0.149381	0	39139002200
1114	-73.6424	-0.738663	0.460112	0	39139002102
1115	-84.9871	-1.11392	0.265313	0	39139002000
1116	12.6941	0.553233	0.580104	0	39139001400
1117	-119.261	0.229157	0.818747	0	39139001300
1118	-105.007	-0.474261	0.635314	0	39139001100
1119	260.029	3.89113	0.0001	3	39139000700
1120	250.265	2.15128	0.031454	2	39139000600
1121	-39.2763	2.98856	0.002803	3	39049002780
1122	127.27	3.96962	7.2e-05	3	39049002800
1123	224.799	2.911	0.003603	3	39049002900
1124	5.138	1.4897	0.136303	0	39049003000
1125	4.0548	0.97731	0.328416	0	39139000500
1126	51.1377	0.300616	0.763708	0	39139000400
1127	-54.9985	1.18385	0.236472	0	39139001800
1128	-90.2664	-1.15838	0.246707	0	39049003200
1129	163.658	2.51801	0.011802	2	39049003600
1130	181.774	3.05456	0.002254	3	39049003700
1131	132.085	2.7028	0.006876	3	39049003800
1132	-155.767	-1.90918	0.056239	-1	39049006710
1133	-12.2805	-1.05953	0.289357	0	39049006721
1134	7.5705	3.22353	0.001266	3	39139001600
1135	-7.319	2.13005	0.033167	2	39139001500
1136	-141.978	-0.988385	0.322964	0	39139001200
1137	26.4479	-0.179708	0.857382	0	39139001000
1138	17.0961	0.802659	0.422172	0	39049004000
1139	-222.128	0.594525	0.552161	0	39049005200
1140	194.283	4.49285	7e-06	3	39049005300
1141	533.041	3.08916	0.002007	3	39049005410
1142	-208.296	-2.34131	0.019216	-2	39049008400
1143	-208.242	-1.68787	0.091436	-1	39049008500
1144	-8.9528	-0.837308	0.40242	0	39049009720
1145	13.5482	0.907145	0.36433	0	39049006924
1146	49.1085	0.484917	0.627735	0	39049006931
1147	7.3254	0.537307	0.591056	0	39049006932
1148	51.6673	0.993331	0.320548	0	39049006933
1149	-113.857	0.163697	0.86997	0	39139000900
1150	-26.9858	1.97584	0.048174	2	39139000800
1151	-103.921	-1.48261	0.138178	0	39139003001
1152	160.655	1.76026	0.078364	1	39049002710
1153	312.448	3.04618	0.002318	3	39049002730
1154	-80.4045	2.056	0.039782	2	39049002740
1155	273.913	3.18204	0.001462	3	39049002750
1156	103.108	1.42169	0.155117	0	39049002760
1157	206.092	2.97666	0.002914	3	39049002770
1158	268.418	5.27192	0	3	39049005420
1159	221.106	4.56508	5e-06	3	39049005500
1160	271.299	1.92337	0.054434	1	39049005610
1161	102.103	1.76124	0.078197	1	39049005620
1162	-151.467	0.487895	0.625624	0	39049005700
1163	-71.1478	-0.299263	0.764739	0	39049006722
1164	-265.922	-2.27885	0.022676	-2	39049006810
1165	-32.3291	-0.851267	0.394621	0	39049009740
1166	-21.1654	-0.542236	0.587656	0	39049009752
1167	-209.716	-1.4105	0.158393	0	39049000110
1168	-255.139	-2.69973	0.00694	-3	39049000120
1169	143.027	2.49171	0.012713	2	39049007534
1170	122.085	1.13753	0.255317	0	39049007710
1171	106.592	0.892346	0.372208	0	39049007721
1172	-75.9413	0.091908	0.926771	0	39139002700
1173	507.874	1.77032	0.076675	1	39139001700
1174	-100.189	-1.73541	0.082668	-1	39139002800
1175	-147.995	-0.402339	0.687435	0	39139002900
1176	-154.416	-0.131304	0.895535	0	39049005810
1177	-74.5913	-0.174727	0.861294	0	39049005820
1178	145.434	3.39077	0.000697	3	39049005900
1179	72.3479	1.18275	0.236909	0	39049006000
1180	103.001	0.865224	0.386916	0	39049006100
1181	-57.8145	-2.15637	0.031055	-2	39049006821
1182	-147.787	-1.55008	0.121121	0	39049006822
1183	-31.7314	1.01373	0.310713	0	39049007112
1184	5.063	0.565917	0.57145	0	39049007113
1185	0	0.874767	0.3817	0	39049980000
1186	117.165	4.54374	6e-06	3	39049007511
1187	-189.859	-2.41288	0.015827	-2	39049000210
1188	-264.792	-3.14376	0.001668	-3	39049000220
1189	18.4315	-2.31981	0.020351	-2	39049000310
1190	-179.713	0.266234	0.790059	0	39049000320
1191	-158.269	1.51304	0.130268	0	39049008900
1192	-184.886	1.80836	0.070551	1	39049009000
1193	-203.827	-0.295591	0.767542	0	39049009100
1194	103.295	3.10006	0.001935	3	39049009210
1195	-158.661	-1.94715	0.051516	-1	39049006910
1196	1.7076	-1.46595	0.142662	0	39049006921
1197	5.6547	0.596829	0.550622	0	39049006923
1198	228.774	3.11447	0.001843	3	39049007512
1199	252.977	3.27101	0.001072	3	39049007520
1200	32.2078	0.548961	0.583032	0	39049007722
1201	34.2647	0.092042	0.926665	0	39049007730
1202	-49.9088	-1.54738	0.121771	0	39049007740
1203	120.046	3.11028	0.001869	3	39049008710
1204	25.0178	0.344063	0.730799	0	39049000330
1205	-236.202	-2.15894	0.030854	-2	39049000410
1206	-171.928	-1.8104	0.070234	-1	39049000420
1207	-113.226	-0.398434	0.69031	0	39049000500
1208	-31.1623	1.42251	0.154877	0	39049000600
1209	67.9181	1.77281	0.076261	1	39049007531
1210	74.2245	0.775446	0.438076	0	39049007532
1211	19.1991	1.61376	0.106581	0	39049007533
1212	119.055	2.80016	0.005108	3	39049008720
1213	214.777	3.59676	0.000322	3	39049008730
1214	32.0779	1.31434	0.188731	0	39049008811
1215	99.8132	1.71316	0.086682	1	39049008812
1216	96.4671	1.02879	0.303578	0	39049008813
1217	63.1318	4.18246	2.9e-05	3	39049009220
1218	181.164	1.93949	0.052442	1	39049009230
1219	23.8187	1.84436	0.06513	1	39049009240
1220	7.483	2.33593	0.019495	2	39049009250
1221	70.673	1.62349	0.104484	0	39049009311
1222	136.237	1.19817	0.23085	0	39049000710
1223	180.601	3.42298	0.000619	3	39049000720
1224	242.796	4.43781	9e-06	3	39049000730
1225	38.2914	1.68717	0.091571	1	39049000810
1226	-54.7661	0.039219	0.968716	0	39049008821
1227	41.7506	0.003442	0.997254	0	39049008822
1228	-30.0279	0.222774	0.823711	0	39049008825
1229	35.892	1.26524	0.205784	0	39049009312
1230	150.917	2.60996	0.009055	3	39049009321
1231	150.634	2.287	0.022196	2	39049009322
1232	73.9941	3.40726	0.000656	3	39049000820
1233	265.721	3.53147	0.000413	3	39049000910
1234	160.809	3.82414	0.000131	3	39049000920
1235	12.3523	1.18694	0.235252	0	39049001000
1236	68.2897	0.278999	0.780246	0	39049001110
1237	46.5083	1.70014	0.089104	1	39049001200
1238	91.9627	2.11532	0.034403	2	39049001300
1239	246.379	4.02788	5.6e-05	3	39049001400
1240	204.646	3.67489	0.000238	3	39049001500
1241	156.253	2.2989	0.02151	2	39049001600
1242	63.2419	0.353311	0.723855	0	39049001700
1243	58.5373	0.304065	0.761078	0	39049001810
1244	-14.4143	-0.849753	0.395462	0	39049001820
1245	-164.675	-1.6658	0.095753	-1	39049002000
1246	-196.947	-1.77685	0.075593	-1	39049002100
1247	-159.925	1.22348	0.221149	0	39049002200
1248	243.204	3.8197	0.000134	3	39049002300
1249	-97.4097	-1.1378	0.255202	0	39167021600
1250	-109.106	-2.01376	0.044035	-2	39167021500
1251	-23.4454	-0.773244	0.439378	0	39167021100
1252	-42.509	-0.240606	0.80986	0	39169980000
1253	-32.0397	-0.821251	0.411503	0	39169000300
1254	-76.2094	-1.47769	0.139492	0	39169001900
1255	-19.4454	-1.50396	0.132592	0	39169001400
1256	-77.4338	-1.54122	0.123263	0	39169000900
1257	-63.8063	-1.38216	0.166922	0	39169002100
1258	-86.2139	-1.48255	0.138194	0	39169003300
1259	-115.478	-1.70015	0.089103	-1	39169003200
1260	-13.5784	-0.563554	0.573058	0	39169000100
1261	-158.464	-1.34608	0.178277	0	39169002901
1262	-142.835	-1.19623	0.231607	0	39169002000
1263	-0.7507	-0.195023	0.845375	0	39169000500
1264	-128.103	-2.12789	0.033346	-2	39137030600
1265	-94.9558	-1.66028	0.096859	-1	39137030500
1266	-60.4814	-1.62494	0.104175	0	39137030300
1267	-50.1023	-0.839707	0.401073	0	39169000800
1268	-21.333	-1.20548	0.228016	0	39169001000
1269	-46.8923	-1.18645	0.235443	0	39169001800
1270	-42.8229	-1.84188	0.065492	-1	39137030100
1271	-119.519	-1.95876	0.050141	-1	39137030700
1272	-122.432	-1.55168	0.120738	0	39137030200
1273	-125.251	-2.04234	0.041118	-2	39137030400
1274	-108.576	-1.25285	0.210259	0	39169001100
1275	-33.1347	-0.921811	0.356627	0	39169001200
1276	-86.3302	-1.61202	0.106957	0	39169003100
1277	-99.2264	-1.91576	0.055396	-1	39169002500
1278	-55.2515	-0.923203	0.355902	0	39169000700
1279	-117.899	-1.56874	0.116707	0	39169002400
1280	-126.216	-1.53219	0.125475	0	39169003500
1281	-87.699	-1.51703	0.12926	0	39169001700
1282	-52.5377	-1.496	0.134655	0	39169003400
1283	-0.4508	-1.12165	0.26201	0	39169000600
1284	-172.787	-1.49524	0.134851	0	39167020800
1285	2.5558	-1.24551	0.212945	0	39167020500
1286	-155.787	-1.53692	0.124313	0	39167020400
1287	-58.4621	-1.22906	0.219051	0	39167020300
1288	-94.8556	-1.07756	0.28123	0	39167021200
1289	-99.1198	-1.16883	0.242472	0	39167021400
1290	-25.3823	-0.470555	0.637959	0	39167021000
1291	-46.6784	-1.22606	0.220177	0	39167020900
1292	-31.1349	-0.662136	0.507884	0	39167020200
1293	-96.6895	-1.23219	0.217876	0	39169003700
1294	-117.339	-1.22625	0.220104	0	39169001300
1295	-23.0386	-0.437665	0.661629	0	39167020102
1296	-77.1278	-0.437665	0.661629	0	39167020101
1297	-44.3332	-0.772323	0.439923	0	39167021700
1298	-74.9476	-1.50236	0.133005	0	39167021300
1299	-82.4601	-1.40239	0.160799	0	39169002200
1300	-101.393	-1.51923	0.128705	0	39169003000
1301	-58.0624	-1.50085	0.133394	0	39169002300
1302	-67.5825	-1.6766	0.09362	-1	39169002902
1303	-131.673	-0.615289	0.538364	0	39169000200
1304	-3.8518	0.050237	0.959934	0	39049007047
1305	-5.1122	0.094999	0.924316	0	39049007048
1306	-5.4283	-0.216667	0.828468	0	39049007041
1307	-1.0311	-0.116276	0.907434	0	39049007043
1308	157.788	2.42415	0.015344	2	39049009334
1309	5.1685	1.56317	0.118012	0	39049009336
1310	45.396	1.17003	0.241987	0	39049009337
1311	154.08	1.64044	0.100914	0	39049009340
1312	30.509	1.38334	0.166561	0	39049009350
1313	-65.7706	-0.971823	0.331138	0	39049009450
1314	-1.3699	0.430439	0.666877	0	39049009420
1315	-10.4111	-0.324384	0.745647	0	39049007193
1316	-0.2451	0.09857	0.92148	0	39049007132
1317	-61.395	-0.648947	0.516373	0	39049009711
1318	-82.5548	-0.880259	0.378719	0	39049009712
1319	-99.7359	-1.23123	0.218239	0	39049009751
1320	1.6487	-0.161747	0.871505	0	39049006372
1321	1.3109	-0.017533	0.986012	0	39049006386
1322	71.888	0.499612	0.617348	0	39049008210
1323	13.2968	0.942387	0.345995	0	39049008230
1324	27.8055	0.065774	0.947558	0	39027964600
1325	-45.8237	-1.39414	0.163275	0	39027964300
1326	-6.9736	-0.118738	0.905483	0	39049010500
1327	-27.4927	-1.3513	0.176598	0	39049010700
1328	-13.8702	-0.089952	0.928325	0	39049006395
1329	-160.121	0.988982	0.322672	0	39049001121
1330	-13.1668	-0.222946	0.823578	0	39049007393
1331	-4.1048	-0.04727	0.962298	0	39049007954
1332	-7.243	-0.692928	0.488355	0	39049010602
1333	119.726	1.26353	0.2064	0	39049007551
1334	-11.8332	0.13993	0.888715	0	39049007044
1335	-2.0507	0.029836	0.976198	0	39049006393
1336	-21.3901	-0.144284	0.885276	0	39049006394
1337	-9.8388	0.993141	0.320641	0	39049009361
1338	-9.2857	1.33447	0.182049	0	39049009430
1339	-15.348	0.682945	0.494641	0	39049009520
1340	5.2682	0.259123	0.795541	0	39049009410
1341	-15.0307	-0.453421	0.650245	0	39049009390
1342	10.9973	0.352706	0.724309	0	39049009386
1343	-6.6	-0.125828	0.899868	0	39049009381
1344	28.5467	0.709071	0.47828	0	39049009374
1345	13.3093	0.633164	0.526627	0	39049009373
1346	-11.7515	0.167054	0.867328	0	39049007120
1347	3.159	0.398778	0.690057	0	39049007115
1348	-135.282	-0.450018	0.652698	0	39049007020
1349	34.5903	3.30961	0.000934	3	39049007550
1350	-78.2447	-1.34209	0.179568	0	39049009800
1351	138.301	0.743351	0.457269	0	39049004200
1352	71.8924	-0.895727	0.370399	0	39049004300
1353	-25.5919	-0.25907	0.795581	0	39049006387
1354	-48.1993	-0.129875	0.896665	0	39049006391
1355	-20.6725	-0.634979	0.525442	0	39049006392
1356	-161.885	-2.13531	0.032736	-2	39049006410
1357	-141.695	-2.18117	0.029171	-2	39049006430
1358	10.6865	0.845989	0.397559	0	39049008241
1359	-12.5132	0.409875	0.681898	0	39049008242
1360	-101.007	-1.48904	0.136476	0	39027964900
1361	-72.0944	-1.169	0.242403	0	39027965100
1362	-92.9851	-1.08798	0.276602	0	39027965000
1363	-70.4535	-1.66676	0.095563	-1	39027964800
1364	10.5064	-0.962289	0.335905	0	39027964700
1365	-59.3132	-0.643674	0.519787	0	39027964500
1366	-147.924	-1.81926	0.068872	-1	39027964400
1367	-24.2453	-0.730167	0.465288	0	39049007203
1368	0.4894	0.55787	0.576933	0	39049009495
1369	-99.0093	-0.285499	0.775262	0	39049009497
1370	-9.0149	-0.453372	0.650281	0	39049010601
1371	-14.3163	-0.191868	0.847846	0	39049007953
1372	-22.1166	0.145974	0.883942	0	39049007494
1373	-42.8178	-0.621278	0.534417	0	39049007394
1374	-20.2976	-0.255635	0.798233	0	39049007201
1375	-5.3793	-0.011074	0.991164	0	39049007205
1376	-8.6927	-0.085613	0.931774	0	39049006396
1377	-13.8649	0.022999	0.981651	0	39049006236
1378	3.0812	0.469011	0.639062	0	39049008164
1379	50.9559	0.660195	0.509129	0	39049008163
1380	-94.8972	-2.67895	0.007385	-3	39049001902
1381	-63.7255	-1.41518	0.157016	0	39049001901
1382	79.7112	-1.60721	0.108008	0	39049001122
1383	4.2614	0.256391	0.797649	0	39049007114
1384	-0.9196	0.090624	0.927791	0	39049009384
1385	23.5429	0.423187	0.672159	0	39049009383
1386	28.8197	1.33134	0.183077	0	39049009372
1387	35.7974	0.68705	0.492051	0	39049009371
1388	-14.0803	-0.984766	0.324739	0	39049006230
1389	-6.8981	-0.115691	0.907898	0	39049006383
1390	-1.6102	-0.074724	0.940434	0	39049006384
1391	55.83	1.97108	0.048715	2	39049004500
1392	-98.9565	1.10583	0.268802	0	39049004610
1393	106.946	1.11495	0.264874	0	39049004620
1394	198.855	2.11057	0.034809	2	39049004700
1395	-239.194	-1.784	0.074424	-1	39049006500
1396	-281.486	-1.89406	0.058217	-1	39049006600
1397	-60.5284	-1.307	0.191213	0	39049006950
1398	-38.9041	0.054362	0.956646	0	39049007811
1399	-34.5484	-2.27782	0.022737	-2	39049007812
1400	81.2766	-0.629185	0.529228	0	39049007820
1401	46.6551	0.935164	0.349704	0	39049008311
1402	134.065	0.610394	0.541601	0	39049008312
1403	-9.1146	0.316352	0.751735	0	39049008321
1404	-4.346	0.037267	0.970272	0	39049007207
1405	-12.7899	0.079412	0.936705	0	39049007209
1406	-7.883	-0.440459	0.659604	0	39049007210
1407	-1.9234	0.387212	0.698599	0	39049007199
1408	3.5421	0.139942	0.888706	0	39049007202
1409	-7.8916	0.124572	0.900863	0	39049007198
1410	-11.1872	0.1349	0.892691	0	39049007396
1411	-3.151	0.210417	0.833342	0	39049007395
1412	127.199	2.59017	0.009593	3	39049009323
1413	-67.1928	-0.171343	0.863954	0	39049009385
1414	-67.4741	-0.431249	0.666288	0	39049009382
1415	-2.5867	0.355433	0.722265	0	39049009362
1416	53.4353	0.61606	0.537855	0	39049009326
1417	-9.0514	-0.10998	0.912425	0	39049007492
1418	-119.258	-0.69642	0.486166	0	39049007921
1419	-18.541	-0.782103	0.434154	0	39049007922
1420	-6.4424	1.17495	0.240013	0	39049004810
1421	105.167	1.74324	0.081291	1	39049004820
1422	122.434	2.20504	0.027451	2	39049004900
1423	101.413	2.06623	0.038807	2	39049005000
1424	-43.8125	-1.22082	0.222153	0	39049007830
1425	-110.024	-0.75304	0.451426	0	39049007931
1426	51.8348	0.849313	0.395707	0	39049008350
1427	-6.2772	0.809163	0.418422	0	39049008360
1428	35.0529	1.91195	0.055883	1	39049009325
1429	109.726	3.26822	0.001082	3	39049009331
1430	57.4006	2.62209	0.008739	3	39049009332
1431	195.55	2.77833	0.005464	3	39049009333
1432	-28.0827	-0.216629	0.828498	0	39049007010
1433	-71.2365	-0.248917	0.803425	0	39049007426
1434	-0.9083	0.558238	0.576682	0	39049007424
1435	2.0705	0.31518	0.752625	0	39049006990
1436	-50.4119	-0.419646	0.674744	0	39049007933
1437	-6.6162	-1.24901	0.21166	0	39049007941
1438	-37.3797	-1.22456	0.220742	0	39049008000
1439	-13.8263	0.280195	0.779328	0	39049008110
1440	79.1894	0.738722	0.460076	0	39049005100
1441	-31.102	-0.007314	0.994164	0	39049006220
1442	-137.203	-1.41557	0.156903	0	39049006310
1443	-32.1735	-1.27988	0.200587	0	39049006321
1444	-28.8088	-0.52792	0.597555	0	39049007951
1445	-22.3828	-1.55625	0.119649	0	39049007952
1446	-36.6199	0.083206	0.933688	0	39049008370
1447	-13.6995	0.015563	0.987583	0	39049008380
1448	4.8398	1.15814	0.246808	0	39049010100
1449	-7.6479	0.149151	0.881434	0	39049007427
1450	-21.9561	-0.156082	0.875969	0	39049007425
1451	-74.3003	0.397909	0.690697	0	39049009440
1452	-24.4828	0.15444	0.877263	0	39049009590
1453	39.6261	0.452039	0.651241	0	39049006945
1454	-2.2771	0.403467	0.686605	0	39049006944
1455	6.4069	0.648377	0.516741	0	39049006943
1456	2.7185	0.159095	0.873594	0	39049008132
1457	-71.5065	-0.201824	0.840054	0	39049008141
1458	-122.913	-1.40795	0.159148	0	39049006323
1459	-160.327	-1.93235	0.053316	-1	39049006330
1460	-52.2452	-0.572051	0.567287	0	39049006340
1461	11.7423	0.811014	0.417358	0	39049008120
1462	-21.5833	-0.097637	0.92222	0	39049008161
1463	13.8714	0.938052	0.348218	0	39049008322
1464	-18.9721	1.04605	0.295536	0	39049008330
1465	40.2309	-0.119294	0.905043	0	39049008340
1466	226.253	-0.162445	0.870956	0	39049010300
1467	1.1199	-0.195517	0.844988	0	39049010200
1468	-8.587	0.087189	0.930521	0	39049010000
1469	33.2259	0.177316	0.85926	0	39049009900
1470	-2.9505	-0.092154	0.926576	0	39049010400
1471	4.0366	0.227137	0.820317	0	39049006942
1472	-5.6344	0.043448	0.965344	0	39049007194
1473	-3.2315	0.03859	0.969217	0	39049008142
1474	-12.5847	-0.682136	0.495153	0	39049008162
1475	-58.4605	-0.85592	0.392042	0	39049009600
1476	-10.9014	-0.168031	0.866559	0	39049006351
1477	3.1049	-0.306832	0.758971	0	39049006352
1478	-11.2947	-0.129902	0.896644	0	39049006353
1479	-3.6529	0.004931	0.996066	0	39049006371
1480	-84.0286	-1.05177	0.292905	0	39171950900
1481	-65.3037	-1.10546	0.268962	0	39171950800
1482	-61.1711	-0.489751	0.62431	0	39171950700
1483	13.0177	-0.489751	0.62431	0	39171950600
1484	-43.2707	-0.815673	0.414687	0	39171950300
1485	-72.4102	-1.07219	0.283633	0	39171950200
1486	-57.6382	-1.52904	0.126255	0	39171950500
1487	-70.5571	-1.18269	0.236934	0	39171950400
1488	-67.2974	-1.04759	0.294829	0	39171950100
1489	-76.5505	0.855479	0.392286	0	39099801400
1490	164.778	2.43056	0.015075	2	39099801300
1491	266.532	2.36358	0.018099	2	39099801200
1492	235.218	3.5871	0.000334	3	39099801100
1493	125.107	4.78885	2e-06	3	39099801000
1494	234.468	5.19471	0	3	39099800600
1495	-53.9394	1.75163	0.079838	1	39099811300
1496	159.077	2.3277	0.019928	2	39099801500
1497	-99.1046	-2.01087	0.044339	-2	39099812900
1498	-105.222	-1.65397	0.098133	-1	39099813500
1499	334.12	4.39245	1.1e-05	3	39099800500
1500	231.208	3.74546	0.00018	3	39099800400
1501	198.673	5.17808	0	3	39099800300
1502	-38.9776	-0.191575	0.848075	0	39099810800
1503	-124.082	-0.918845	0.358177	0	39099810700
1504	-51.8639	-0.838232	0.4019	0	39099813200
1505	5.646	-0.804005	0.421394	0	39099812601
1506	-12.4038	-0.834782	0.403841	0	39099812602
1507	-83.9988	-1.23257	0.217736	0	39099813000
1508	-13.8604	0.14782	0.882485	0	39099812400
1509	-66.1049	-1.18075	0.2377	0	39099812302
1510	-263.503	-1.69713	0.089672	-1	39099811200
1511	-66.8161	-1.46213	0.143704	0	39099812001
1512	-90.5002	-1.21888	0.222889	0	39099812603
1513	-85.3994	-1.23194	0.217972	0	39099812500
1514	84.5434	2.52204	0.011667	2	39099814100
1515	199.998	4.67446	3e-06	3	39099813900
1516	235.044	4.13903	3.5e-05	3	39099814000
1517	260.2	5.2314	0	3	39099813700
1518	274.089	2.31278	0.020734	2	39099813800
1519	-43.531	-1.92014	0.05484	-1	39099811902
1520	-105.768	-1.77951	0.075156	-1	39099811002
1521	-70.1802	-1.31615	0.188123	0	39099813600
1522	-46.8868	-1.64504	0.099963	-1	39099811901
1523	-79.1968	-2.19394	0.02824	-2	39099811001
1524	242.983	3.83814	0.000124	3	39099804300
1525	176.739	3.4781	0.000505	3	39099804200
1526	-56.2845	-1.8676	0.061817	-1	39099812800
1527	-123.399	-1.17239	0.24104	0	39099811100
1528	79.1542	3.21636	0.001298	3	39099804100
1529	275.404	4.96509	1e-06	3	39099804000
1530	47.0315	0.97691	0.328614	0	39099803000
1531	82.1729	0.792801	0.427894	0	39099802900
1532	-76.8195	-1.74297	0.081339	-1	39099812700
1533	-85.1885	-1.86901	0.061621	-1	39099813400
1534	-73.2358	-1.57928	0.114271	0	39099813300
1535	-102.192	0.239517	0.810704	0	39099810900
1536	17.368	0.272198	0.78547	0	39099810600
1537	9.6266	-0.151232	0.879793	0	39099802800
1538	-65.4599	1.24398	0.213506	0	39099802702
1539	-118.69	-1.32749	0.184346	0	39099802701
1540	-79.7759	-1.04998	0.293728	0	39099812200
1541	-131.693	-1.86155	0.062666	-1	39099812100
1542	216.627	0.761197	0.446539	0	39099810300
1543	61.9037	2.23662	0.025311	2	39099802600
1544	292.608	3.15725	0.001593	3	39099802500
1545	235.309	3.66533	0.000247	3	39099802400
1546	70.936	2.99118	0.002779	3	39099810200
1547	9.8157	1.86841	0.061705	1	39099810100
1548	-25.2267	-1.41491	0.157095	0	39099812002
1549	164.39	3.92458	8.7e-05	3	39099802300
1550	158.358	4.18492	2.9e-05	3	39099802100
1551	208.779	4.96751	1e-06	3	39099801700
1552	258.355	3.77964	0.000157	3	39099801600
1553	-78.9248	-1.02547	0.305139	0	39099811800
1554	-135.832	-1.19144	0.233483	0	39099811700
1555	-114.667	-1.08741	0.276856	0	39099811600
1556	-65.3779	-0.647159	0.517529	0	39099811500
1557	0.3397	0.643052	0.52019	0	39099811400
1558	-88.8991	-0.506545	0.612474	0	39099812301
1559	276.634	2.89014	0.003851	3	39035196400
1560	89.5406	4.48649	7e-06	3	39035107701
1561	102.945	2.54329	0.010982	2	39035107101
1562	296.745	4.13199	3.6e-05	3	39035107802
1563	-11.0999	-1.2551	0.209442	0	39035138105
1564	-191.179	-1.78652	0.074015	-1	39035192300
1565	-59.7275	-0.711854	0.476555	0	39035137103
1566	-32.4575	-1.42427	0.154369	0	39035177103
1567	-43.3138	-0.638768	0.522974	0	39035177101
1568	-100.08	-2.83764	0.004545	-3	39035190504
1569	-124.913	-2.85801	0.004263	-3	39035153105
1570	-228.609	-3.02517	0.002485	-3	39035153104
1571	12.4732	1.41142	0.158122	0	39035180103
1572	-3.4269	3.24624	0.001169	3	39035152703
1573	226.842	3.2292	0.001241	3	39035152702
1574	367.096	5.0652	0	3	39035152701
1575	123.386	3.19095	0.001418	3	39035152604
1576	-34.3062	0.136585	0.891358	0	39035184104
1577	-48.5878	-1.05324	0.292233	0	39035184103
1578	80.8274	2.66781	0.007635	3	39035183606
1579	7.8513	2.19559	0.028121	2	39035183605
1580	211.815	3.93876	8.2e-05	3	39035183604
1581	220.642	4.82216	1e-06	3	39035183603
1582	65.8956	3.61223	0.000304	3	39035108201
1583	160.237	4.16107	3.2e-05	3	39035111202
1584	-93.6147	-1.23212	0.217906	0	39035138106
1585	0	0.173306	0.862411	0	39035981100
1586	-53.3406	-0.348439	0.72751	0	39035137102
1587	-19.96	3.62697	0.000287	3	39035137101
1588	-2.548	1.53921	0.123754	0	39035106100
1589	201.98	2.75458	0.005877	3	39035105100
1590	-136.776	-2.32538	0.020052	-2	39035135106
1591	-92.8345	-2.65125	0.008019	-3	39035176200
1592	-176.032	-1.67384	0.094162	-1	39035176100
1593	276.358	3.98837	6.7e-05	3	39035152603
1594	153.152	4.30812	1.6e-05	3	39035152502
1595	126.063	2.28686	0.022204	2	39035152501
1596	127.816	1.34303	0.179263	0	39035152400
1597	47.8165	2.20344	0.027564	2	39035152303
1598	44.8793	-0.934527	0.350032	0	39035152302
1599	-100.891	1.04747	0.294883	0	39035183502
1600	-12.8386	-0.416651	0.676934	0	39035183501
1601	199.433	3.49215	0.000479	3	39035183402
1602	-94.8374	0.76671	0.443254	0	39035183401
1603	-174.858	-2.4872	0.012875	-2	39035183300
1604	-170.88	-3.05572	0.002245	-3	39035183200
1605	0	0.466865	0.640596	0	39035980500
1606	735.299	6.71397	0	3	39035101501
1607	278.348	4.74191	2e-06	3	39035116400
1608	350.466	5.24901	0	3	39035116300
1609	187.526	4.83379	1e-06	3	39035116200
1610	-162.979	-2.59361	0.009498	-3	39035136103
1611	-33.6463	-2.05895	0.039499	-2	39035136102
1612	-47.8849	-1.56715	0.117079	0	39035136101
1613	-138.459	-1.24906	0.211645	0	39035175202
1614	-37.5239	-1.50039	0.133513	0	39035175201
1615	-52.7553	-1.96209	0.049752	-2	39035175104
1616	-79.6264	-1.55746	0.119361	0	39035175103
1617	115.004	0.199907	0.841553	0	39035152301
1618	85.2195	2.19123	0.028435	2	39035152202
1619	98.6084	1.16721	0.243124	0	39035152201
1620	105.533	1.98928	0.04667	2	39035152102
1621	-113.718	1.17568	0.239722	0	39035152101
1622	378.632	6.93499	0	3	39035151800
1623	148.578	5.78414	0	3	39035151700
1624	-40.6635	-0.207305	0.835772	0	39035183100
1625	-91.5048	-2.56427	0.010339	-2	39035182106
1626	-156.303	-2.79582	0.005177	-3	39035182105
1627	246.124	0.573295	0.566445	0	39035123800
1628	-15.1638	-0.302327	0.762403	0	39035123700
1629	141.662	3.26567	0.001092	3	39035116100
1630	204.498	4.70197	3e-06	3	39035115900
1631	142.69	4.42041	1e-05	3	39035115800
1632	252.327	2.3185	0.020422	2	39035115700
1633	143.266	5.5585	0	3	39035115400
1634	306.809	4.88848	1e-06	3	39035115300
1635	-108.371	-2.60835	0.009098	-3	39035135105
1636	-151.601	-2.45273	0.014178	-2	39035135104
1637	-217.741	-2.98355	0.002849	-3	39035135103
1638	-87.6501	3.87507	0.000107	3	39035192800
1639	-73.8748	-1.0652	0.286784	0	39035175105
1640	143.156	3.68891	0.000225	3	39035193800
1641	-106.737	-2.28395	0.022375	-2	39035174207
1642	-24.9707	-1.18119	0.237525	0	39035174206
1643	-98.4964	-1.47716	0.139634	0	39035174205
1644	-119.141	-1.56094	0.118538	0	39035174204
1645	231.333	3.89313	9.9e-05	3	39035151600
1646	382.211	5.71296	0	3	39035151500
1647	192.234	6.49719	0	3	39035151400
1648	106.923	6.76949	0	3	39035151300
1649	464.068	6.27485	0	3	39035151200
1650	187.987	6.05164	0	3	39035151100
1651	228.574	5.90507	0	3	39035150400
1652	-136.144	-0.928937	0.352922	0	39035123603
1653	-25.1092	-0.332457	0.739544	0	39035123602
1654	-94.1834	0.385514	0.699857	0	39035123601
1655	65.0909	-0.457888	0.647033	0	39035123502
1656	67.7915	2.11678	0.034279	2	39035123501
1657	341.339	5.621	0	3	39035115200
1658	421.561	4.89051	1e-06	3	39035115100
1659	142.233	4.20096	2.7e-05	3	39035114900
1660	169.407	6.63781	0	3	39035114700
1661	158.18	3.83222	0.000127	3	39035114600
1662	430.774	4.20951	2.6e-05	3	39035114300
1663	242.12	6.33548	0	3	39035114100
1664	-58.6351	-1.94905	0.051289	-1	39035190502
1665	-158.887	-1.87345	0.061006	-1	39035134300
1666	-114.41	-1.94694	0.051543	-1	39035134206
1667	-100.396	-1.79205	0.073124	-1	39035134205
1668	-134.683	-2.04648	0.040709	-2	39035134204
1669	-61.579	-1.31384	0.188902	0	39035174203
1670	-158.107	-2.64823	0.008092	-3	39035174107
1671	-70.3927	-1.60255	0.109034	0	39035174106
1672	-92.408	-1.42331	0.154647	0	39035174105
1673	-43.8604	-0.968274	0.332908	0	39035174104
1674	-51.9209	-1.47185	0.141062	0	39035174103
1675	279.316	6.85026	0	3	39035150300
1676	528.313	6.67227	0	3	39035150100
1677	-92.1975	-1.38183	0.167024	0	39035141700
1678	77.9305	-0.13856	0.889798	0	39035141602
1679	-294.336	-1.80726	0.070722	-1	39035141601
1680	-110.36	-1.41004	0.158527	0	39035141500
1681	-118.904	-1.12887	0.258955	0	39035141400
1682	-122.672	-2.37408	0.017593	-2	39035123400
1683	-187.272	-0.90914	0.363276	0	39035123200
1684	-167.908	-2.8219	0.004774	-3	39035123100
1685	264.651	5.93392	0	3	39035122300
1686	214.148	7.52383	0	3	39035122200
1687	302.559	5.68986	0	3	39035113600
1688	547.984	5.23002	0	3	39035113500
1689	213.348	3.97783	7e-05	3	39035112800
1690	142.92	4.54858	5e-06	3	39035112301
1691	106.944	4.73726	2e-06	3	39035112600
1692	217.782	4.75188	2e-06	3	39035112500
1693	83.8557	3.50977	0.000448	3	39035112400
1694	175.405	5.15651	0	3	39035112200
1695	-104.72	-1.66397	0.096118	-1	39035134203
1696	-61.128	-1.59209	0.111365	0	39035134100
1697	97.2046	1.2156	0.224136	0	39035133104
1698	147.925	4.06977	4.7e-05	3	39035133103
1699	-45.0336	-0.115093	0.908372	0	39035194900
1700	-130.942	-1.33866	0.180682	0	39035173107
1701	2.2847	-0.732164	0.464069	0	39035173106
1702	-38.7451	-1.74193	0.081521	-1	39035173105
1703	-50.9571	-1.7528	0.079636	-1	39035173104
1704	-92.2159	0.230454	0.817739	0	39035141300
1705	-76.2456	-0.464544	0.642258	0	39035141200
1706	44.4111	0.873511	0.382385	0	39035141100
1707	208.417	2.62175	0.008748	3	39035141000
1708	224.59	3.78246	0.000155	3	39035140900
1709	10.3533	3.16644	0.001543	3	39035140800
1710	300.082	7.04784	0	3	39035122100
1711	413.115	5.95976	0	3	39035121900
1712	311.601	4.73178	2e-06	3	39035121800
1713	311.236	6.80281	0	3	39035121700
1714	271.6	7.64675	0	3	39035121500
1715	393.964	6.84236	0	3	39035121401
1716	302.391	5.50689	0	3	39035121300
1717	256.271	6.53241	0	3	39035121200
1718	275.468	4.25521	2.1e-05	3	39035112100
1719	260.874	5.57395	0	3	39035111902
1720	147.429	3.83601	0.000125	3	39035111800
1721	223.443	3.78237	0.000155	3	39035111700
1722	218.469	4.13543	3.5e-05	3	39035111600
1723	99.9869	3.1682	0.001534	3	39035111500
1724	110.542	0.586186	0.557751	0	39035132302
1725	45.9899	1.63023	0.103053	0	39035132301
1726	10.189	1.77571	0.075781	1	39035132200
1727	113.829	2.52976	0.011414	2	39035132100
1728	-139.084	-1.27093	0.203753	0	39035172201
1729	1.0762	-1.30728	0.191118	0	39035172103
1730	-57.4131	-1.22682	0.219889	0	39035172102
1731	-141.234	-2.32067	0.020305	-2	39035172101
1732	25.1461	-0.285285	0.775426	0	39035171206
1733	78.2898	1.44822	0.147555	0	39035171205
1734	136.709	3.05925	0.002219	3	39035171204
1735	124.761	2.2624	0.023673	2	39035140702
1736	191.859	2.48112	0.013097	2	39035140701
1737	19.5177	1.31544	0.188363	0	39035140600
1738	259.337	1.90729	0.056484	1	39035140500
1739	62.2927	2.05037	0.040328	2	39035140400
1740	129.951	4.04641	5.2e-05	3	39035140302
1741	714.592	5.32143	0	3	39035140301
1742	115.483	6.06018	0	3	39035140100
1743	384.536	7.15575	0	3	39035121100
1744	426.997	6.68408	0	3	39035120802
1745	351.748	6.42319	0	3	39035120801
1746	218.808	6.69799	0	3	39035120702
1747	170.412	6.56337	0	3	39035120701
1748	546.43	7.70683	0	3	39035120600
1749	556.905	7.24141	0	3	39035120500
1750	187.208	5.79947	0	3	39035120400
1751	254.728	4.15415	3.3e-05	3	39035111401
1752	153.522	1.81139	0.07008	1	39035108400
1753	-63.5537	-0.495377	0.620334	0	39035107000
1754	-56.9534	0.632743	0.526901	0	39035106900
1755	237.959	1.17825	0.238697	0	39035106800
1756	138.91	2.89836	0.003751	3	39035193900
1757	-35.4252	-1.72797	0.083993	-1	39035131104
1758	-168.833	-1.96145	0.049827	-2	39035131103
1759	-11.4938	-0.614279	0.539031	0	39035131102
1760	-70.1668	-1.37046	0.170544	0	39035190503
1761	-170.206	-2.32912	0.019853	-2	39035130106
1762	342.926	4.67886	3e-06	3	39035171104
1763	241.153	5.81324	0	3	39035171103
1764	198.248	3.9152	9e-05	3	39035171102
1765	-2.6228	-2.11868	0.034118	-2	39035172202
1766	-125.136	-2.18937	0.02857	-2	39035170202
1767	-146.102	-1.41483	0.157119	0	39035153103
1768	259.313	5.28671	0	3	39035126100
1769	95.7606	0.960377	0.336865	0	39035124600
1770	-7.6727	1.4911	0.135934	0	39035124500
1771	187.79	1.97466	0.048306	2	39035124300
1772	360.723	5.99877	0	3	39035120200
1773	336.127	6.37574	0	3	39035119900
1774	262.99	7.01293	0	3	39035119800
1775	277.899	5.45888	0	3	39035119702
1776	216.381	5.22536	0	3	39035119701
1777	175.271	8.07254	0	3	39035119600
1778	410.255	4.40904	1e-05	3	39035119502
1779	3.3159	0.02527	0.97984	0	39035106600
1780	-86.6563	-0.466943	0.640541	0	39035106500
1781	20.9596	0.521467	0.602041	0	39035106400
1782	107.305	2.36214	0.01817	2	39035106300
1783	43.5016	0.155846	0.876154	0	39035106200
1784	-34.0776	-0.236802	0.81281	0	39035105900
1785	-222.298	-2.17653	0.029515	-2	39035130105
1786	-249.322	-2.14817	0.0317	-2	39035130104
1787	-161.422	-2.12731	0.033395	-2	39035130103
1788	0	-0.566633	0.570963	0	39035990000
1789	-147.516	-2.78245	0.005395	-3	39035182104
1790	-133.357	-2.18696	0.028745	-2	39035170201
1791	-168.507	-2.13793	0.032522	-2	39035170102
1792	-113.829	-1.412	0.157949	0	39035170101
1793	181.778	1.88257	0.059759	1	39035161800
1794	83.8421	2.44301	0.014565	2	39035161700
1795	-51.7266	0.740215	0.459169	0	39035161600
1796	-96.974	-0.852683	0.393835	0	39035161500
1797	-82.7673	-2.05178	0.040191	-2	39035161400
1798	6.5114	1.54482	0.12239	0	39035124202
1799	69.0176	0.75174	0.452207	0	39035124201
1800	102.761	3.65339	0.000259	3	39035124100
1801	8.4223	2.57184	0.010116	2	39035123900
1802	-115.908	-1.46192	0.143763	0	39035155102
1803	69.9667	-0.280909	0.77878	0	39035194800
1804	165.252	3.63693	0.000276	3	39035119501
1805	235.01	5.40266	0	3	39035119402
1806	127.813	3.73867	0.000185	3	39035119401
1807	376.06	5.46642	0	3	39035119300
1808	151.487	3.15925	0.001582	3	39035119202
1809	4.0589	3.90343	9.5e-05	3	39035119100
1810	433.802	5.23044	0	3	39035118900
1811	-175.626	-3.06141	0.002203	-3	39035196300
1812	340.026	7.09136	0	3	39035121403
1813	345.207	9.10379	0	3	39035127501
1814	36.515	2.05155	0.040213	2	39035105700
1815	187.016	2.60726	0.009127	3	39035105602
1816	194.653	3.0414	0.002355	3	39035105500
1817	155.211	3.49444	0.000475	3	39035105400
1818	-82.6747	-2.03221	0.042132	-2	39035182103
1819	-207.472	-2.9208	0.003491	-3	39035181204
1820	-197.038	-3.23065	0.001235	-3	39035181203
1821	-118.215	-3.55119	0.000383	-3	39035181201
1822	-247.206	-2.86364	0.004188	-3	39035181100
1823	-107.953	-2.58288	0.009798	-3	39035161300
1824	-107.925	-2.14834	0.031687	-2	39035161200
1825	-154.251	-3.14644	0.001653	-3	39035161100
1826	-249.796	-2.89252	0.003822	-3	39035161000
1827	-178.413	-3.98657	6.7e-05	-3	39035160900
1828	-137.731	-2.39574	0.016587	-2	39035160800
1829	-77.019	-3.11585	0.001834	-3	39035160700
1830	33.3579	0.730802	0.4649	0	39035160602
1831	-68.8949	-1.89381	0.05825	-1	39035189108
1832	-162.566	-2.35814	0.018367	-2	39035189107
1833	-77.8723	-3.16626	0.001544	-3	39035189105
1834	-114.497	-1.80827	0.070565	-1	39035189112
1835	-30.1151	-1.44011	0.149837	0	39035189109
1836	95.806	3.04652	0.002315	3	39035118800
1837	383.514	5.66346	0	3	39035118700
1838	346.516	6.26527	0	3	39035118602
1839	144.753	4.72224	2e-06	3	39035118500
1840	196.426	4.90493	1e-06	3	39035118400
1841	176.614	4.28269	1.8e-05	3	39035118200
1842	84.6209	5.05374	0	3	39035110501
1843	0	3.22075	0.001279	3	39035980100
1844	218.373	6.5835	0	3	39035101603
1845	137.351	4.4891	7e-06	3	39035101901
1846	209.567	4.60105	4e-06	3	39035105300
1847	128.784	4.16644	3.1e-05	3	39035104900
1848	135.276	3.19342	0.001406	3	39035104800
1849	107.813	3.55988	0.000371	3	39035104600
1850	28.1675	1.46073	0.14409	0	39035104400
1851	-42.9012	0.099756	0.920538	0	39035185104
1852	92.0308	0.199372	0.841972	0	39035180104
1853	0.3272	-0.304476	0.760765	0	39035180102
1854	-112.748	-1.81818	0.069036	-1	39035179102
1855	-18.0778	-0.331754	0.740075	0	39035160601
1856	-164.198	-1.31649	0.18801	0	39035160500
1857	-128.43	-2.17776	0.029424	-2	39035160400
1858	-148.208	-2.91477	0.003559	-3	39035160300
1859	-146.217	-3.24512	0.001174	-3	39035160200
1860	-230.551	-2.51343	0.011956	-2	39035160100
1861	-25.1691	-2.73216	0.006292	-3	39035189110
1862	75.3612	2.64027	0.008284	3	39035188107
1863	141.849	2.5191	0.011766	2	39035188106
1864	333.682	6.34893	0	3	39035188104
1865	276.469	4.64798	3e-06	3	39035188103
1866	185.787	6.22589	0	3	39035117900
1867	225.442	5.90375	0	3	39035117800
1868	75.0299	2.34289	0.019135	2	39035117700
1869	149.307	3.0709	0.002134	3	39035117600
1870	214.625	5.07893	0	3	39035117500
1871	290.439	5.21978	0	3	39035117400
1872	-55.1014	-2.24279	0.02491	-2	39035195800
1873	-309.904	-3.15034	0.001631	-3	39035195900
1874	141.482	2.21253	0.02693	2	39035196200
1875	46.1335	5.60953	0	3	39035196000
1876	-31.4825	0.15562	0.876332	0	39035104300
1877	1.9983	1.39063	0.164337	0	39035104200
1878	139.772	2.47146	0.013456	2	39035104100
1879	291.497	3.52811	0.000419	3	39035103900
1880	-131.709	-0.838579	0.401705	0	39035179101
1881	-126.349	-1.75929	0.078528	-1	39035178206
1882	-145.934	-1.57669	0.114867	0	39035178205
1883	-38.9275	-1.94277	0.052044	-1	39035178204
1884	-107.078	-2.21595	0.026695	-2	39035178201
1885	-92.9237	-1.59642	0.110396	0	39035178102
1886	-217.323	-3.34534	0.000822	-3	39035156102
1887	-201.896	-2.72787	0.006374	-3	39035156101
1888	-207.169	-0.306594	0.759153	0	39035194100
1889	-73.6356	-1.23454	0.217	0	39035192900
1890	-126.428	-2.30783	0.021008	-2	39035187106
1891	-153.219	-0.542759	0.587296	0	39035187105
1892	-164.992	-1.74242	0.081434	-1	39035187104
1893	145.717	1.84712	0.06473	1	39035187103
1894	322.769	6.77878	0	3	39035117300
1895	303.461	5.53212	0	3	39035117202
1896	126.951	3.05834	0.002226	3	39035117201
1897	238.773	4.24842	2.2e-05	3	39035117102
1898	226.012	2.83632	0.004564	3	39035117101
1899	188.934	5.8249	0	3	39035116900
1900	37.3289	-0.041824	0.966639	0	39035195700
1901	45.4415	1.40444	0.160186	0	39035195600
1902	130.748	7.429	0	3	39035114501
1903	69.349	7.47388	0	3	39035113101
1904	166.651	4.26614	2e-05	3	39035103800
1905	85.9771	3.49723	0.00047	3	39035103500
1906	157.784	3.12837	0.001758	3	39035103400
1907	173.419	1.78906	0.073605	1	39035103300
1908	261.839	3.02166	0.002514	3	39035103100
1909	276.639	4.51371	6e-06	3	39035102900
1910	-47.8919	-1.67789	0.093369	-1	39035178101
1911	-39.5972	-1.74615	0.080785	-1	39035177609
1912	-95.3821	-2.86615	0.004155	-3	39035177608
1913	-67.1255	-2.12588	0.033513	-2	39035177607
1914	-111.944	-2.43702	0.014809	-2	39035177606
1915	229.608	3.65979	0.000252	3	39035188105
1916	-111.476	-1.92621	0.054078	-1	39035194300
1917	-126.789	-0.679904	0.496565	0	39035155101
1918	-41.3151	-1.59433	0.110863	0	39035189111
1919	-54.7329	-1.18248	0.237017	0	39035175106
1920	-45.9086	-1.18215	0.237147	0	39035186206
1921	-26.2563	-0.984094	0.32507	0	39035186203
1922	-18.3959	-0.795292	0.426444	0	39035186202
1923	-42.3501	-0.569672	0.5689	0	39035186201
1924	253.563	7.38599	0	3	39035116800
1925	241.49	6.58747	0	3	39035116700
1926	355.784	6.22203	0	3	39035116600
1927	165.895	5.44698	0	3	39035116500
1928	139.686	5.71038	0	3	39035118301
1929	298.497	5.49538	0	3	39035118101
1930	158.424	3.49091	0.000481	3	39035110801
1931	257.766	4.47466	8e-06	3	39035196500
1932	88.9795	6.94197	0	3	39035113801
1933	963.259	6.24254	0	3	39035109801
1934	245.997	4.22935	2.3e-05	3	39035102800
1935	237.981	5.13664	0	3	39035102700
1936	274.361	5.14263	0	3	39035102402
1937	309.878	4.12409	3.7e-05	3	39035102401
1938	197.205	4.47644	8e-06	3	39035102300
1939	206.885	4.4313	9e-06	3	39035102200
1940	294.981	3.62997	0.000283	3	39035102102
1941	-306.358	-1.93843	0.052571	-1	39035177605
1942	-142.241	-2.22389	0.026156	-2	39035177604
1943	-142.128	-2.01825	0.043565	-2	39035177505
1944	-154.969	-1.75123	0.079906	-1	39035177504
1945	-122.108	-2.81151	0.004931	-3	39035177503
1946	-166.15	-2.76242	0.005737	-3	39035194500
1947	126.295	2.77493	0.005521	3	39035171203
1948	307.264	5.19371	0	3	39035154700
1949	-34.7591	0.829924	0.406582	0	39035154604
1950	-42.7929	-1.48396	0.137821	0	39035186107
1951	-8.6181	-0.812089	0.416741	0	39035186106
1952	-42.7824	-1.54857	0.121485	0	39035186105
1953	-51.6663	-1.08286	0.278868	0	39035186104
1954	511.639	6.96748	0	3	39035108701
1955	142.034	5.0694	0	3	39035108301
1956	0.9524	2.56734	0.010248	2	39035196100
1957	192.027	4.07259	4.6e-05	3	39035102101
1958	172.428	5.01054	1e-06	3	39035101800
1959	196.346	6.28027	0	3	39035101700
1960	196.605	6.08033	0	3	39035101400
1961	384.493	5.54778	0	3	39035101300
1962	182.582	3.51103	0.000446	3	39035101200
1963	-55.9988	-0.510844	0.60946	0	39035186205
1964	-176.773	-1.88758	0.059082	-1	39035177501
1965	-128.94	-2.3051	0.021161	-2	39035177406
1966	-168.126	-2.50397	0.012281	-2	39035177405
1967	-194.938	-2.43337	0.014959	-2	39035177404
1968	-146.939	-2.57435	0.010043	-2	39035177403
1969	8.4702	-2.40721	0.016075	-2	39035177304
1970	3.122	0.715054	0.474576	0	39035154603
1971	39.4589	3.58794	0.000333	3	39035154601
1972	-11.9014	-0.562626	0.57369	0	39035154502
1973	28.4031	1.04726	0.294982	0	39035154501
1974	196.065	1.51473	0.129842	0	39035154400
1975	-57.754	-0.982841	0.325686	0	39035186103
1976	-88.2255	-1.65843	0.097231	-1	39035185203
1977	17.6189	1.02496	0.305382	0	39035185202
1978	403.274	2.32222	0.020221	2	39035185201
1979	8.0678	0.919638	0.357762	0	39035185103
1980	7.7714	1.26677	0.205239	0	39035185102
1981	283.645	4.41681	1e-05	3	39035110901
1982	44.5008	6.43092	0	3	39035109701
1983	316.724	3.61244	0.000303	3	39035109301
1984	39.4113	3.83364	0.000126	3	39035103602
1985	-3.9063	2.80575	0.00502	3	39035101102
1986	277.286	6.06129	0	3	39035101101
1987	-57.7244	-2.13726	0.032577	-2	39035173103
1988	-73.0188	-0.894254	0.371186	0	39035138110
1989	-74.8564	-0.944199	0.345068	0	39035138109
1990	-119.497	-1.55015	0.121105	0	39035138108
1991	-158.403	-1.23744	0.215922	0	39035138107
1992	-150.236	-1.32433	0.185395	0	39035177303
1993	-85.3777	-1.72805	0.083978	-1	39035177302
1994	-98.2793	-1.19282	0.232939	0	39035177202
1995	-113.805	-2.00508	0.044954	-2	39035177201
1996	-96.9469	-1.72569	0.084403	-1	39035177104
1997	386.028	5.13908	0	3	39035154300
1998	56.4383	3.41412	0.00064	3	39035154200
1999	41.9841	2.07393	0.038086	2	39035154100
[truncated: 953 more rows]

## Sheet: EPA_ORD_ModeledBLLs_Schultz2017
OBJECTID	BLLs_2015	GiZScore	GiPValue	Gi_Bin	GEOID		Key Field Descriptions
1	1.0998	-1.77043	0.076655	-1	39101010500		BLLs_2015 = EPA ORD regression model results - 2015 census tract modeled blood lead levels (BLLs) in µg/dL for children age 2 years old based on the Schultz et al., 2017 model
2	1.5285	0.680611	0.496117	0	39101000800		Gi_Bin = the confidence level bin of significant or insignificant hot and cold spots. Features in the +/-3 bins reflect statistical significance with a 99 percent confidence level; features in the +/-2 bins reflect a 95 percent confidence level; features in the +/-1 bins reflect a 90 percent confidence level; and the clustering for features in bin 0 is not statistically significant. For more info…
3	1.2515	0.185435	0.852888	0	39101000700		GEOID = census tract identification number (based on Census 2010 boundaries and identification numbers)
4	1.4207	0.740142	0.459214	0	39101000502
5	1.4458	0.741959	0.458112	0	39101000501
6	1.6095	1.609	0.107616	0	39101000100		Notes:
7	0.9872	-0.809819	0.418044	0	39101010202		1. BLLs_2015 80th percentile value for top 20 percentile calculation and mapping purposes = 1.52378 (i.e., query these data to ≥1.52378 to reproduce the 80th-100th percentile results)
8	1.159	-1.2832	0.199421	0	39101001100		2. Query Gi_Bin to >1 for Getis-Ord Gi* hotspot calculations and mapping purposes
9	1.0386	-1.00563	0.314594	0	39101001000		2. An analytical subset of these data are shown in Figure 2 panel B
10	1.4128	0.141616	0.887383	0	39101000900
11	1.0493	-0.419088	0.675152	0	39101000600
12	1.4403	0.246757	0.805096	0	39101000400
13	1.3485	0.320167	0.748842	0	39101000300
14	1.6036	1.0664	0.286243	0	39101000200
15	1.0772	-1.3847	0.166145	0	39101010400
16	1.0923	-1.9321	0.053347	-1	39101010100
17	1.1604	-1.15952	0.246244	0	39101010300
18	1.1301	-0.972411	0.330846	0	39101010201
19	1.3081	-0.509991	0.610058	0	39157022001
20	1.391	-0.178911	0.858007	0	39157022002
21	0.9687	-1.56812	0.116852	0	39157020300
22	1.2862	-0.666308	0.505214	0	39157021600
23	1.1913	-0.824534	0.409636	0	39157021200
24	1.2029	-0.788298	0.430522	0	39157021000
25	1.0985	-1.6442	0.100135	0	39157020100
26	1.3305	-0.444788	0.656473	0	39157020800
27	1.1087	-1.55748	0.119356	0	39157020400
28	1.2869	-0.733536	0.463232	0	39157021100
29	1.2904	-0.46313	0.643271	0	39157020900
30	1.2026	-1.12522	0.260494	0	39157020700
31	1.1064	-1.16257	0.245005	0	39157020600
32	1.0536	-1.80215	0.071523	-1	39157020500
33	1.115	-1.90168	0.057213	-1	39157020200
34	1.1515	-0.755884	0.449719	0	39157021900
35	1.187	-1.38142	0.167151	0	39157021800
36	1.0595	-1.09886	0.271828	0	39157021500
37	1.2114	-1.47703	0.139667	0	39157021700
38	1.1563	-1.53152	0.12564	0	39157021400
39	1.1008	-1.68139	0.092688	-1	39157021300
40	1.4362	-0.352107	0.724758	0	39063000900
41	1.4282	-0.484933	0.627724	0	39063000800
42	0.9998	-1.03652	0.29996	0	39063000700
43	1.1271	-1.14759	0.251138	0	39025041101
44	1.0126	-2.62829	0.008582	-3	39025040203
45	1.0281	-2.47499	0.013324	-2	39025041404
46	1.1203	-0.906118	0.364873	0	39063000600
47	1.1135	-1.61472	0.106371	0	39063001300
48	1.2286	-1.2631	0.206555	0	39063001100
49	1.1683	-2.55543	0.010606	-2	39025041403
50	0.9966	-1.63497	0.102056	0	39025041303
51	1.0195	-3.32212	0.000893	-3	39025041200
52	1.1011	-1.75791	0.078764	-1	39025041900
53	1.1969	-0.682194	0.495117	0	39025041800
54	1.1421	-0.42308	0.672237	0	39063001000
55	1.2484	-0.216792	0.82837	0	39063000100
56	1.1454	-1.46715	0.142335	0	39063001200
57	1.316	-0.728133	0.466532	0	39063000500
58	1.1081	-1.84161	0.065532	-1	39025041600
59	1.1245	-1.93299	0.053237	-1	39025041701
60	0.9935	-2.03841	0.041509	-2	39025041501
61	1.0351	-2.58675	0.009689	-3	39025040702
62	1.0481	-2.1843	0.02894	-2	39025040701
63	0.9511	-2.1669	0.030243	-2	39025040600
64	1.284	-2.14228	0.032171	-2	39025040500
65	0.9971	-2.2707	0.023165	-2	39025040401
66	1.0648	-2.04075	0.041276	-2	39025040202
67	1.0205	-2.04361	0.040992	-2	39025040204
68	1.047	-1.73493	0.082753	-1	39025040102
69	1.0914	-2.23021	0.025733	-2	39025040101
70	1.0782	-0.4027	0.687169	0	39063000400
71	1.1028	-1.32211	0.186131	0	39063000300
72	0.9967	-1.6118	0.107006	0	39063000200
73	1.0806	-2.1618	0.030634	-2	39025040403
74	0.9608	-1.79301	0.072971	-1	39025040301
75	1.155	-1.26947	0.204272	0	39025042000
76	1.0311	-1.41519	0.157012	0	39025041702
77	1.1565	-1.96337	0.049603	-2	39025041102
78	1.0241	-1.92471	0.054265	-1	39025041103
79	1.0014	-2.46878	0.013557	-2	39025041000
80	1.2673	-1.60728	0.107993	0	39025040900
81	1.0818	-2.5124	0.011991	-2	39025040800
82	1.0046	-1.81833	0.069013	-1	39025041305
83	1.0291	-2.42448	0.01533	-2	39025041306
84	1.0566	-1.90472	0.056816	-1	39025041405
85	0.9456	-1.94971	0.051211	-1	39025041406
86	1.3117	-0.771134	0.440628	0	39071954500
87	1.152	-1.19275	0.232968	0	39071954900
88	1.2782	-1.17122	0.241508	0	39071954800
89	1.1098	-0.924686	0.355129	0	39071954600
90	1.3278	-0.835397	0.403494	0	39071954400
91	1.1607	-1.3379	0.18093	0	39071954700
92	1.1042	-1.80067	0.071755	-1	39071955200
93	1.0973	-1.61895	0.105459	0	39071955100
94	1.1449	-1.16647	0.243424	0	39071955000
95	0.9987	-2.91353	0.003574	-3	39025040405
96	0.928	-2.43593	0.014854	-2	39025040404
97	1.0211	-2.79528	0.005185	-3	39025040302
98	0.9276	-2.58833	0.009644	-3	39025040303
99	0.9921	-2.59421	0.009481	-3	39025041307
100	0.9768	-2.2803	0.02259	-2	39025041502
101	1.3352	-1.07269	0.283412	0	39025041304
102	1.2177	-1.05099	0.293262	0	39007000801
103	1.2281	-0.719232	0.471998	0	39007000802
104	1.1539	-0.805564	0.420494	0	39007001102
105	1.2349	-0.994815	0.319826	0	39007001302
106	1.334	0.018873	0.984942	0	39007000400
107	1.302	-0.432207	0.665591	0	39007000101
108	1.1075	-2.14094	0.032279	-2	39007001400
109	1.2187	0.251841	0.801164	0	39007000702
110	1.3553	0.731832	0.464271	0	39007000500
111	1.3514	-0.410919	0.681132	0	39007000602
112	1.5217	0.925819	0.35454	0	39007000701
113	1.4103	0.562369	0.573865	0	39007000601
114	1.595	-0.322741	0.746891	0	39029951800
115	1.2276	-0.982282	0.325961	0	39029950700
116	1.2633	-0.834203	0.404166	0	39029950600
117	1.2184	-0.995632	0.319429	0	39029950500
118	1.2696	-0.493296	0.621803	0	39029951500
119	1.1512	-0.592658	0.55341	0	39029951700
120	1.2115	-1.40948	0.158693	0	39029950300
121	1.1212	-1.06316	0.287708	0	39029950200
122	1.1637	-1.33403	0.182194	0	39029950100
123	1.016	-0.965202	0.334444	0	39029951600
124	1.1165	-1.25279	0.210282	0	39029950400
125	1.1774	0.114418	0.908906	0	39029952400
126	1.4721	0.876538	0.380738	0	39029952300
127	1.5942	0.99378	0.32033	0	39029952200
128	1.2021	-0.358999	0.719596	0	39007000603
129	1.6166	1.09652	0.272852	0	39007000703
130	1.2028	-0.518487	0.604119	0	39007000300
131	1.4751	0.552305	0.580739	0	39007000704
132	1.5268	1.05454	0.291638	0	39029952100
133	1.2853	-0.164157	0.869607	0	39029952000
134	1.2967	0.576942	0.563979	0	39029951900
135	1.1915	-1.30205	0.1929	0	39029951400
136	1.0501	-0.549896	0.582391	0	39029951300
137	1.1855	-1.25881	0.2081	0	39029951200
138	1.2874	-1.1008	0.270985	0	39029951100
139	1.1229	-1.49646	0.134534	0	39029951000
140	1.0439	-0.8081	0.419033	0	39029950900
141	1.1317	-1.28895	0.197416	0	39029950800
142	1.5037	0.551302	0.581427	0	39007000103
143	1.1091	-1.02369	0.305982	0	39007000200
144	1.2732	-0.384273	0.700776	0	39007001200
145	1.2209	-1.72666	0.084228	-1	39007000900
146	1.3616	-0.187215	0.851492	0	39007000102
147	1.303	-1.20621	0.227738	0	39115969100
148	1.0948	-0.66979	0.502992	0	39115969000
149	1.3084	-0.502937	0.615009	0	39115968900
150	1.1669	-1.05257	0.292539	0	39115968800
151	0.8951	-1.14639	0.251634	0	39007990000
152	1.1965	-1.0711	0.284124	0	39007001301
153	1.0657	-1.23253	0.217753	0	39007001101
154	1.0987	-1.68796	0.09142	-1	39007001001
155	1.1465	-1.17459	0.240157	0	39007001002
156	1.2298	-0.563851	0.572856	0	39135400100
157	1.1921	-1.15174	0.249426	0	39135420100
158	1.0447	-1.97036	0.048797	-2	39135480100
159	1.094	-1.25907	0.208007	0	39135450100
160	1.2705	-1.52273	0.127825	0	39135460100
161	1.6435	3.4518	0.000557	3	39023003400
162	1.2291	-0.005412	0.995682	0	39023003700
163	0.9881	-1.69868	0.08938	-1	39023002606
164	1.0138	-2.091	0.036528	-2	39023002605
165	1.0503	-1.38282	0.166721	0	39023002403
166	0.9969	-2.05879	0.039514	-2	39023002501
167	1.0531	-1.06159	0.288424	0	39023002404
168	1.3203	0.571037	0.567975	0	39023002100
169	1.8679	4.19376	2.7e-05	3	39023000200
170	1.6142	2.3352	0.019533	2	39023000600
171	1.521	2.11683	0.034275	2	39023001102
172	1.8761	3.74921	0.000177	3	39023001101
173	1.7436	2.53461	0.011257	2	39023000901
174	1.8237	3.86024	0.000113	3	39023000300
175	1.378	0.683472	0.494309	0	39023001000
176	1.1355	-1.37052	0.170524	0	39023002901
177	1.1876	-0.587946	0.556568	0	39023002000
178	1.0863	-0.833457	0.404587	0	39023002502
179	0.9652	-1.69413	0.090241	-1	39023003001
180	1.4274	-0.017467	0.986064	0	39023001700
181	1.8244	1.72684	0.084197	1	39023000700
182	1.5918	2.82942	0.004663	3	39023000902
183	1.2429	-1.19479	0.232168	0	39023003302
184	1.209	0.771811	0.440226	0	39023001600
185	1.7376	2.07875	0.03764	2	39023000500
186	1.5193	1.22627	0.220099	0	39023001400
187	1.0985	-1.839	0.065915	-1	39023002301
188	1.2124	-1.28252	0.19966	0	39023002701
189	1.1168	-1.98107	0.047583	-2	39023002800
190	1.8337	3.11828	0.001819	3	39023001200
191	1.1492	-0.547018	0.584366	0	39105964600
192	1.4845	-0.48925	0.624665	0	39105964400
193	1.1395	-1.21844	0.223056	0	39105964300
194	1.3614	-0.435239	0.663389	0	39105964500
195	1.0863	-1.24084	0.214666	0	39105964100
196	1.0952	-0.877988	0.37995	0	39105964200
197	1.1996	-1.61826	0.105608	0	39023003102
198	1.0899	-1.39304	0.163608	0	39023003002
199	1.4909	1.59569	0.110558	0	39023001500
200	1.2115	-1.12052	0.262492	0	39023002702
201	1.49	1.91275	0.05578	1	39023001300
202	1.1153	0.096275	0.923302	0	39023002200
203	1.0122	-1.46911	0.141802	0	39023003101
204	1.0922	-2.08154	0.037385	-2	39023002602
205	1.092	-1.50037	0.133519	0	39023002601
206	1.2753	-0.657158	0.511079	0	39135455002
207	1.1704	-1.25092	0.210963	0	39135455001
208	1.581	2.8134	0.004902	3	39023000400
209	1.1545	-1.76211	0.078051	-1	39023002902
210	1.3145	0.713033	0.475825	0	39023001900
211	1.1308	-2.04691	0.040667	-2	39135470102
212	0.9594	-1.25808	0.208361	0	39135470101
213	1.0861	-1.23525	0.216736	0	39023003200
214	1.1158	-1.91637	0.055318	-1	39023003301
215	1.1863	-1.26676	0.20524	0	39135430100
216	1.2931	-0.774881	0.43841	0	39135410100
217	1.1782	-1.65432	0.098062	-1	39135440100
218	0.9723	-2.5945	0.009473	-3	39103408002
219	1.1243	-2.41551	0.015713	-2	39103408201
220	1.2558	-0.812001	0.416791	0	39143961100
221	1.1993	-0.940933	0.346739	0	39143961000
222	1.1661	-1.26264	0.20672	0	39143962000
223	1.0887	-2.16703	0.030233	-2	39103408001
224	0.9463	-2.14807	0.031708	-2	39103408003
225	1.0154	-1.99812	0.045703	-2	39103408202
226	1.2843	-0.379534	0.704292	0	39143961600
227	1.4652	0.206177	0.836653	0	39143961500
228	1.4749	0.335146	0.737515	0	39143961400
229	1.1907	-1.37587	0.168862	0	39143960900
230	1.1371	-1.26638	0.205378	0	39143960800
231	0.9865	-2.69734	0.006989	-3	39103403002
232	1.047	-2.4305	0.015078	-2	39103412000
233	1.1479	-1.78803	0.073771	-1	39103417300
234	1.0729	-1.95231	0.050902	-1	39103417200
235	1.224	-1.1802	0.23792	0	39143962200
236	1.0524	-1.68056	0.092848	-1	39143962100
237	1.062	-1.31077	0.189936	0	39143961900
238	1.4015	-0.414634	0.67841	0	39143961800
239	1.0631	-1.99302	0.046259	-2	39103417100
240	1.0322	-2.11064	0.034804	-2	39103417000
241	1.0691	-2.97801	0.002901	-3	39103406000
242	0.9414	-3.16218	0.001566	-3	39103407000
243	0.9452	-3.42386	0.000617	-3	39103404000
244	1.0761	-2.17261	0.02981	-2	39103408100
245	0.9743	-2.16254	0.030576	-2	39103408302
246	0.9635	-2.58076	0.009858	-3	39103408301
247	1.021	-2.86785	0.004133	-3	39103402000
248	1.2224	-0.131232	0.895592	0	39143961700
249	1.019	-2.36429	0.018065	-2	39103403001
250	1.0737	-2.73546	0.006229	-3	39103409002
251	1.1206	-2.02123	0.043256	-2	39103410000
252	1.1597	-0.256799	0.797334	0	39143961300
253	1.0934	-1.28317	0.199434	0	39143961200
254	1.0117	-3.32184	0.000894	-3	39103400100
255	1.2555	-0.645646	0.518508	0	39103411002
256	1.1583	-1.38237	0.166857	0	39125960300
257	1.0731	-1.57593	0.115043	0	39125960100
258	1.058	-1.85872	0.063067	-1	39103411001
259	1.0558	-2.2943	0.021773	-2	39103413000
260	1.1679	-1.25062	0.211072	0	39125960400
261	1.1326	-1.23076	0.218414	0	39125960200
262	1.0982	-1.73846	0.082129	-1	39125960500
263	1.0161	-2.43168	0.015029	-2	39103405000
264	1.0249	-2.39132	0.016788	-2	39103409001
265	1.0107	-2.73945	0.006154	-3	39103416400
266	0.9277	-2.75661	0.00584	-3	39103416300
267	1.0045	-2.8417	0.004487	-3	39103416200
268	1.1687	-2.20136	0.027711	-2	39103416100
269	0.9998	-2.56681	0.010264	-2	39103416000
270	0.9559	-3.19774	0.001385	-3	39103415800
271	1.0104	-2.42926	0.01513	-2	39103415400
272	0.9974	-2.60158	0.00928	-3	39103415300
273	1.0145	-2.20611	0.027376	-2	39103415200
274	0.9673	-3.19335	0.001406	-3	39103415100
275	1.1762	-0.859187	0.390237	0	39047926300
276	1.164	-0.903953	0.36602	0	39047926200
277	1.2837	-0.575821	0.564736	0	39047926100
278	1.2265	-0.921885	0.356588	0	39047926000
279	1.1552	-1.14885	0.250616	0	39047925800
280	1.2264	-1.10089	0.270946	0	39047925900
281	1.0928	-1.24295	0.213887	0	39047926400
282	1.0287	-1.68895	0.091229	-1	39015951201
283	1.0612	-1.56587	0.11738	0	39015951202
284	1.2168	-0.777954	0.436596	0	39015951800
285	1.3145	-0.778104	0.436508	0	39015951700
286	1.1934	-1.19183	0.233329	0	39015951400
287	1.1263	-1.2392	0.215271	0	39015951900
288	1.0597	-1.44108	0.149562	0	39015951300
289	1.1262	-0.933124	0.350756	0	39015951600
290	1.0959	-1.38244	0.166838	0	39015951500
291	1.1992	-1.28599	0.198448	0	39051040400
292	0.9899	-1.80904	0.070445	-1	39051040300
293	1.0461	-1.56262	0.118141	0	39051040500
294	1.1486	-0.742074	0.458042	0	39051040900
295	1.0648	-1.69576	0.089931	-1	39117965100
296	1.1336	-1.62336	0.104514	0	39117965200
297	1.0905	-1.59688	0.110293	0	39117965000
298	1.1697	-1.82733	0.06765	-1	39117965300
299	1.0521	-1.77119	0.076529	-1	39117965500
300	1.0778	-1.88374	0.0596	-1	39149971500
301	1.0743	-1.50116	0.133314	0	39149971400
302	1.0618	-1.99106	0.046475	-2	39149971600
303	1.1471	-1.27852	0.201065	0	39051040200
304	1.2231	-1.09331	0.274257	0	39051040800
305	1.204	-0.876283	0.380876	0	39051040700
306	1.1758	-1.03756	0.299473	0	39051040600
307	1.1684	-1.64759	0.099436	-1	39051040100
308	1.0194	-1.69198	0.090651	-1	39117965400
309	1.5186	-0.881649	0.377967	0	39149972000
310	1.0256	-1.75041	0.080048	-1	39149972300
311	1.1266	-1.51708	0.129246	0	39149972200
312	1.0718	-0.954907	0.339625	0	39149972100
313	1.0766	-1.23048	0.218516	0	39149971900
314	1.0838	-1.02951	0.303241	0	39149971800
315	1.0275	-2.24477	0.024783	-2	39149971700
316	1.2515	-1.5596	0.118854	0	39085201400
317	1.0968	-1.92157	0.05466	-1	39085201100
318	1.1212	-1.26158	0.2071	0	39085205400
319	1.0977	-1.56516	0.117545	0	39085204900
320	1.0355	-1.47931	0.139058	0	39085204800
321	1.029	-2.24345	0.024868	-2	39085201900
322	1.0082	-1.91326	0.055715	-1	39085201800
323	1.167	-0.902884	0.366587	0	39043041400
324	1.43	-0.206279	0.836573	0	39043041300
325	1.4297	1.24596	0.212779	0	39043041200
326	1.3699	0.074412	0.940682	0	39043040700
327	1.5487	1.34085	0.179968	0	39043041100
328	1.1624	-1.79418	0.072784	-1	39085204700
329	1.3645	0.344158	0.730728	0	39085204500
330	1.0106	-2.28275	0.022445	-2	39085201600
331	0.9558	-2.73108	0.006313	-3	39085205100
332	0.977	-2.41003	0.015951	-2	39085205002
333	1.4335	0.380645	0.703467	0	39043041000
334	1.2068	-1.67309	0.094309	-1	39043040500
335	1.0271	-2.31249	0.020751	-2	39043040400
336	1.1015	-2.27956	0.022634	-2	39043040300
337	1.0622	-2.81584	0.004865	-3	39085206500
338	1.0574	-1.99928	0.045578	-2	39085206400
339	1.0809	-2.28121	0.022536	-2	39085206300
340	1.3371	-0.337531	0.735717	0	39085204400
341	1.3682	-0.508759	0.610921	0	39085204200
342	0.9694	-2.1641	0.030456	-2	39085205001
343	0.8951	-3.04058	0.002361	-3	39085990000
344	1.5251	0.496602	0.61947	0	39043040800
345	1.2716	-0.208254	0.835031	0	39043040900
346	1.1316	-1.48226	0.138272	0	39043041700
347	1.2792	-1.11387	0.265333	0	39085206600
348	1.2576	-1.14216	0.25339	0	39085204000
349	1.0345	-2.0383	0.04152	-2	39085202500
350	1.0513	-2.1415	0.032233	-2	39043040100
351	1.0425	-1.08831	0.276457	0	39043040600
352	1.0805	-1.9457	0.051691	-1	39043041800
353	1.0663	-1.95152	0.050995	-1	39043040200
354	1.0169	-1.23124	0.218233	0	39043041600
355	1.1464	-1.67199	0.094525	-1	39085206200
356	0.9572	-1.23675	0.216181	0	39085204301
357	1.3112	-1.02521	0.305262	0	39085204302
358	1.102	-1.95157	0.050989	-1	39085202400
359	0.9749	-2.39757	0.016504	-2	39085203500
360	1.0194	-1.23976	0.215064	0	39043041500
361	0.8951	-2.64804	0.008096	-3	39043990100
362	1.268	-0.003958	0.996842	0	39085200500
363	1.1737	-0.868654	0.385036	0	39085200400
364	1.2801	-0.472938	0.636257	0	39085200300
365	1.1638	-1.537	0.124294	0	39085203400
366	1.1444	-1.27081	0.203797	0	39085203200
367	1.2772	-0.322294	0.74723	0	39085200200
368	1.2115	-0.284768	0.775822	0	39085200100
369	1.0708	-0.845335	0.397924	0	39085201000
[truncated: 2,583 more rows]

## Sheet: HUD
OBJECTID	HUD_DPI	GiZScore	GiPValue	Gi_Bin	GEOID		Key Field Descriptions
[truncated: 2,372 more rows]
